# Supplementary material for: The Evolution of Wisteria Vein Mosaic Virus: A Case Study Approach to Track the Emergence of New Potyvirus Threats
Source: Pathogens. 2024 Nov 15;13(11):1001. doi: 10.3390/pathogens13111001 (PMC11597161; doi:10.3390/pathogens13111001)
Supplement: Supplementary file 1 [file pathogens-13-01001-s001.zip]

Archive with 13 entries (13 files):
- Figure S1.pdf
- Figure S2.pdf
- Figure S3.pdf
- Figure S4.pdf
- Figure S5.pdf
- Table S1.xlsx
- Table S2.pdf
- Table S3.pdf
- Table S4.pdf
- Table S5.xlsx
- Table S6.pdf
- Table S7.pdf
- Table S8.pdf
