# Supplementary material for: The Evolution of Wisteria Vein Mosaic Virus: A Case Study Approach to Track the Emergence of New Potyvirus Threats
Source: Pathogens. 2024 Nov 15;13(11):1001. doi: 10.3390/pathogens13111001 (PMC11597161; doi:10.3390/pathogens13111001)
Supplement: Supplementary file 1 [file pathogens-13-01001-s001.zip › Table S1.xlsx]

## Sheet: Table S1
Accession	Organism_Name	Submitters	Organization	Release_Date	Isolate	Species	Genus	Family	Molecule_type	Length	Sequence_Type	Geo_Location	Country	Host	Collection_Date	GenBank_Title	Isolation_Source
NC_076902	Achyranthes virus A	Igori,D., Lim,S., Kwon,S.Y., Cho,H.S., Park,J.M., Kim,H.S., Lee,H.J., Lee,S.H., Moon,J.S., Kwon,S.-Y., Kim,H.-S., Lee,S.-H.	National Center for Biotechnology Information, NIH	2023-05-04	SK	Potyvirus achyranthis	Potyvirus	Potyviridae	ssRNA(+)	9491	RefSeq	South Korea	South Korea	Achyranthes bidentata	2016-05-12	Achyranthes virus A isolate SK, complete genome
NC_043537	African eggplant mosaic virus	Berendsen,S., van Wijk,J., van Herwijnen,Z.	National Center for Biotechnology Information, NIH	2019-06-28	2013-281	Potyvirus melongenae	Potyvirus	Potyviridae	ssRNA(+)	9646	RefSeq	Tanzania	Tanzania	Solanum aethiopicum	2013-04-03	African eggplant mosaic virus isolate 2013-281, complete genome
NC_010736	Algerian watermelon mosaic virus	Yakoubi,S., Lecoq,H., Desbiez,C.	National Center for Biotechnology Information, NIH	2008-05-21	H4	Potyvirus algeriaense	Potyvirus	Potyviridae	ssRNA(+)	9842	RefSeq	Algeria	Algeria	Cucurbita		Algerian watermelon mosaic virus, complete genome
NC_077059	Amomum potyvirus A	Jo,Y., Cho,W.K.	National Center for Biotechnology Information, NIH	2023-05-04	Won_8200	unassigned	Potyvirus	Potyviridae	ssRNA(+)	8200	RefSeq	India	India	Amomum subulatum	2019-11-19	Amomum potyvirus A isolate Won_8200 polyprotein (QKU40_gp1) gene, complete cds
NC_077005	Anemone mosaic virus	Imamura,Y., Oishi,M., Fujiwara,Y., Yanagisawa,H.	National Center for Biotechnology Information, NIH	2023-05-04	NL	Potyvirus anemones	Potyvirus	Potyviridae	ssRNA(+)	9698	RefSeq			Anemone blanda	2019-04-01	Anemone mosaic virus NL genomic RNA, complete genome
NC_014905	Apium virus Y	Xu,D., Liu,H.Y., Koike,S.T., Li,F., Li,R., Liu,H.-Y., Koike,S.	National Center for Biotechnology Information, NIH	2011-01-13	Ce	Potyvirus apii	Potyvirus	Potyviridae	ssRNA(+)	9917	RefSeq	USA	USA	Apium graveolens	2007	Apium virus Y, complete genome
NC_018176	Arracacha mottle virus	Orilio,A.F., Dusi,A.N., Madeira,N.R., Inoue-Nagata,A.K., Lucinda,N., Nagata,T.	National Center for Biotechnology Information, NIH	2012-07-20	C-17	Potyvirus arracachae	Potyvirus	Potyviridae	ssRNA(+)	9630	RefSeq	Brazil	Brazil	Arracacia xanthorrhiza	2002	Arracacha mottle virus, complete genome
NC_076863	Ashitaba mosaic virus	Sakamoto,A., Kanagawa,A., Kubota,M., Hoshi,H., Natsuaki,K.T.	National Center for Biotechnology Information, NIH	2023-05-04	AshMV-AA	Potyvirus ashitabae	Potyvirus	Potyviridae	ssRNA(+)	9651	RefSeq	Japan: Oshima	Japan	Angelica keiskei	2017	Ashitaba mosaic virus isolate AshMV-AA, complete genome
NC_025821	Asparagus virus 1	Blockus,S., Lesker,T., Maiss,E.	National Center for Biotechnology Information, NIH	2014-12-09	DSMZ PV-0954	Potyvirus asparagi	Potyvirus	Potyviridae	ssRNA(+)	9741	RefSeq					Asparagus virus 1 isolate DSMZ PV-0954, complete genome
NC_009745	Banana bract mosaic virus	Ha,C., Coombs,S., Revill,P.A., Harding,R.M., Vu,M., Dale,J.L., Ha,C.V., Vu,M.T.	National Center for Biotechnology Information, NIH	2007-08-27		Potyvirus musae	Potyvirus	Potyviridae	ssRNA(+)	9711	RefSeq	Philippines	Philippines	Musa acuminata		Banana bract mosaic virus, complete genome
NC_030847	Barbacena virus Y	Padmanabhan,C., Li,R., Zheng,Y., Ling,K.-S., Fei,Z.	National Center for Biotechnology Information, NIH	2016-08-29	KLL097	Potyvirus barbacenense	Potyvirus	Potyviridae	ssRNA(+)	9837	RefSeq	Brazil	Brazil	Spermatophyta	2013-02	Barbacena virus Y isolate KLL097, complete genome
NC_009741	Basella rugose mosaic virus	Jhu,H.-J., Huang,C.-H., Chang,Y.-C.	National Center for Biotechnology Information, NIH	2007-08-27	AC	Potyvirus basellae	Potyvirus	Potyviridae	ssRNA(+)	9804	RefSeq	Taiwan	Taiwan	Anredera cordifolia		Basella rugose mosaic virus, complete genome
NC_004047	Bean common mosaic necrosis virus	Fang,G.W., Allison,R.F., Zambolim,E.M., Maxwell,D.P., Gilbertson,R.L., Fang,G.F.	National Center for Biotechnology Information, NIH	1995-01-19	Michigan	Potyvirus phaseoli	Potyvirus	Potyviridae	ssRNA(+)	9612	RefSeq			Phaseolus vulgaris		Bean common mosaic necrosis virus, complete genome
NC_003397	Bean common mosaic virus	Zheng,H., Chen,J., Adams,M.J., Hou,M.	National Center for Biotechnology Information, NIH	2002-02-06	R	Potyvirus phaseovulgaris	Potyvirus	Potyviridae	ssRNA(+)	9992	RefSeq	China:Zhejiang	China	Vigna unguiculata		Bean common mosaic virus, complete genome
NC_003492	Bean yellow mosaic virus	Nakamura,S., Honkura,R., Iwai,T., Ugaki,M., Ohashi,Y., Ohshima,M.	National Center for Biotechnology Information, NIH	1996-03-08		Potyvirus phaseoluteum	Potyvirus	Potyviridae	ssRNA(+)	9532	RefSeq					Bean yellow mosaic virus, complete genome
NC_005304	Beet mosaic virus	Nemchinov,L.G., Hammond,J., Jordan,R., Hammond,R.W.	National Center for Biotechnology Information, NIH	2003-12-20	BtMV-Wa	Potyvirus betaceum	Potyvirus	Potyviridae	ssRNA(+)	9591	RefSeq	USA: Washington state	USA	Benincasa hispida		Beet mosaic virus, complete genome
NC_055601	Begonia flower breaking virus	Wu,H., Tang,Y.	National Center for Biotechnology Information, NIH	2021-06-01	YN-Tiger	Potyvirus begoniae	Potyvirus	Potyviridae	ssRNA(+)	9540	RefSeq	China: yunnan	China	Begonia bowerae	2009-07-10	Begonia flower breaking virus isolate YN-Tiger, complete genome
NC_023014	Bidens mosaic virus	Sanches,M.M., De Marchi,B.R., Spadotti,D.M., Nozaki,D.N., Pavan,M.A., Krause-Sakate,R.	National Center for Biotechnology Information, NIH	2013-12-10	SP01	Potyvirus bidensia	Potyvirus	Potyviridae	ssRNA(+)	9557	RefSeq	Brazil	Brazil	Bidens pilosa	2008	Bidens mosaic virus isolate SP01, complete genome
NC_014325	Bidens mottle virus	Liao,J.-Y., Chang,C.-A., Chen,C.-C., Deng,T.-C., Hu,C.-C.	National Center for Biotechnology Information, NIH	2010-07-24	SF-1	Potyvirus bidenstessellati	Potyvirus	Potyviridae	ssRNA(+)	9741	RefSeq	Taiwan	Taiwan	Helianthus annuus	2001	Bidens mottle virus, complete genome
NC_019415	Blue squill virus A	Wylie,S.J., Li,H., Dixon,K.W., Richards,H., Jones,M.G., Jones,M.G.K.	National Center for Biotechnology Information, NIH	2012-11-13	SW3	Potyvirus chamaescillae	Potyvirus	Potyviridae	ssRNA(+)	9842	RefSeq	Australia	Australia		2011-08	Blue squill virus A, complete genome
NC_020105	Brugmansia mosaic virus	Zhao,F., Lim,S., Yoo,R.H., Lim,H.S., Kwon,S.Y., Lee,S.H., Moon,J.S.	National Center for Biotechnology Information, NIH	2013-01-11		Potyvirus brugmansiae	Potyvirus	Potyviridae	ssRNA(+)	9796	RefSeq	South Korea	South Korea	Brugmansia suaveolens	2011-07-18	Brugmansia mosaic virus strain SK, complete genome
NC_014536	Brugmansia suaveolens mottle virus	Nagata,T., Lucinda,N., Kitajima,E.W., Inoue-Nagata,A.K., Natalia,L., Elliot,K.W.	National Center for Biotechnology Information, NIH	2010-09-22		Potyvirus suaveolens	Potyvirus	Potyviridae	ssRNA(+)	9870	RefSeq	Brazil:Campinas	Brazil			Brugmansia suaveolens mottle virus, complete genome
EF105298	Calla lily latent virus	Chen,C.C., Chang,C.A., Tsai,H.T., Hsu,H.T., Cheng,Y.H., Huang,C.H., Liao,J.Y., Chen,L.W.	Taiwan Agriculture Research, Plant Pathology	2009-12-01		Potyvirus zantedeschiae	Potyvirus	Potyviridae	ssRNA(+)	9723	GenBank	Taiwan	Taiwan	Lilium	2009	Calla lily latent virus strain BM19 polyprotein gene, complete cds
NC_030794	Callistephus mottle virus	Seo,E.Y., Lim,S., Hammond,J., Moon,J.S., Lim,H.S., Seo,E.-Y., Lim,H.-S.	National Center for Biotechnology Information, NIH	2016-08-24	DJ	Potyvirus calistephi	Potyvirus	Potyviridae	ssRNA(+)	9859	RefSeq	South Korea	South Korea	Callistephus chinensis	2014-07-14	Callistephus mottle virus isolate DJ, complete genome
NC_013261	Canna yellow streak virus	Monger,W.A., Glover,R.H., Adams,I.	National Center for Biotechnology Information, NIH	2009-09-23		Potyvirus cannae	Potyvirus	Potyviridae	ssRNA(+)	9502	RefSeq	United Kingdom	United Kingdom	Canna	2007	Canna Yellow Streak Virus, complete genome	plant leaf
NC_025254	Carrot thin leaf virus	Xu,D., Liu,H.-Y., Li,F., Tian,T., Li,R.	National Center for Biotechnology Information, NIH	2014-10-15	CTLV-Cs	Potyvirus carotatenuifoli	Potyvirus	Potyviridae	ssRNA(+)	9491	RefSeq	USA	USA	Coriandrum sativum	2007-02-15	Carrot thin leaf virus isolate CTLV-Cs, complete genome
NC_027210	Catharanthus mosaic virus	Mollov,D., Lockhart,B., Guaragna,M.A., Jordan,R.	National Center for Biotechnology Information, NIH	2015-06-15	Mandevilla-US	Potyvirus catharantessellati	Potyvirus	Potyviridae	ssRNA(+)	9575	RefSeq	USA	USA	Mandevilla	2012	Catharanthus mosaic virus isolate Mandevilla-US, complete genome
NC_015393	Celery mosaic virus	Xu,D., Liu,H.Y., Li,F., Li,R., Liu,H.-Y.	National Center for Biotechnology Information, NIH	2011-04-25	California	Potyvirus apiumtessellati	Potyvirus	Potyviridae	ssRNA(+)	9999	RefSeq	USA	USA	Apium graveolens		Celery mosaic virus, complete genome
NC_016044	Chilli ringspot virus	Gong,D., Wang,J.H., Lin,Z.S., Zhang,S.Y., Zhang,Y.L., Yu,N.T., Xiong,Z., Liu,Z.X., Liu,Z.-X., Zhang,S.-Y.	National Center for Biotechnology Information, NIH	2011-10-05	ChiRSV-HN/14	Potyvirus capsianuli	Potyvirus	Potyviridae	ssRNA(+)	9595	RefSeq	China	China	Capsicum	2010-04	Chilli ringspot virus, complete genome
NC_005778	Chilli veinal mottle virus	Joseph,J., Savithri,H.S.	National Center for Biotechnology Information, NIH	2004-03-04		Potyvirus capsivenamaculae	Potyvirus	Potyviridae	ssRNA(+)	9711	RefSeq	India	India	Capsicum annuum		Chilli veinal mottle virus, complete genome
NC_003536	Clover yellow vein virus	Takahashi,Y., Takahashi,T., Uyeda,I., Tahakashi,Y.	National Center for Biotechnology Information, NIH	1998-03-14		Potyvirus trifolii	Potyvirus	Potyviridae	ssRNA(+)	9584	RefSeq					Clover yellow vein virus, complete genome
NC_003742	Cocksfoot streak virus	Goetz,R., Maiss,E.	National Center for Biotechnology Information, NIH	2002-04-29		Potyvirus dactylis	Potyvirus	Potyviridae	ssRNA(+)	9663	RefSeq					Cocksfoot streak virus, complete genome
NC_020072	Colombian datura virus	Glover,R.H., Adams,I.P., Thwaites,R., Hany,U.	National Center for Biotechnology Information, NIH	2013-01-04		Potyvirus trompetae	Potyvirus	Potyviridae	ssRNA(+)	9621	RefSeq			Nicotiana tabacum		Colombian datura virus, complete genome
NC_055568	Costus stripe mosaic virus	Alexandre,M.A.V., Duarte,L.M.L., Ramos-Gonzalez,P.L., Chaves,A.L.R., Harakava,R., Rodrigues,L.K., Chabi-Jesus,C., Kitajima,E.W., Chavi-Jesus,C.	National Center for Biotechnology Information, NIH	2021-06-01	BR1	Potyvirus costus	Potyvirus	Potyviridae	ssRNA(+)	9446	RefSeq	Brazil	Brazil	Costus spiralis	2017-03	Costus stripe mosaic virus isolate BR1, complete genome	plant leaf
NC_004013	Cowpea aphid-borne mosaic virus	Mlotshwa,S., Verver,J., Sithole-Niang,I., Van Kampen,T., Van Kammen,A., Wellink,J.	National Center for Biotechnology Information, NIH	2002-03-02	CABMV-Z	Potyvirus vignae	Potyvirus	Potyviridae	ssRNA(+)	9465	RefSeq	Zimbabwe	Zimbabwe			Cowpea aphid-borne mosaic virus, complete genome
NC_035134	Cucurbit vein banding virus	Perotto,M.C., Pozzi,E.A., Celli,M.G., Conci,V.C.	National Center for Biotechnology Information, NIH	2017-06-27	3.1	Potyvirus cucurbitae	Potyvirus	Potyviridae	ssRNA(+)	9969	RefSeq	Argentina	Argentina	Cucurbita maxima	2012-10	Cucurbit vein banding virus isolate 3.1, complete genome
NC_017977	Cyrtanthus elatus virus A	Wylie,S.J., Jones,M.G., Jones,M.G.K.	National Center for Biotechnology Information, NIH	2012-05-29	Marijiniup 7	Potyvirus cyrtanthi	Potyvirus	Potyviridae	ssRNA(+)	9908	RefSeq	Australia	Australia	Cyrtanthus elatus	2011-11-01	Vallota speciosa virus, complete genome
NC_008028	Daphne mosaic virus	Petrzik,K., Franova,J.	National Center for Biotechnology Information, NIH	2006-05-16		Potyvirus daphnis	Potyvirus	Potyviridae	ssRNA(+)	9548	RefSeq	Czech Republic	Czech Republic	Daphne mezereum		Daphne mosaic virus, complete genome
NC_038984	Daphne virus Y	Igori,D., Hwang,U.S., Lim,S., Zhao,F., Kwon,S.-Y., Moon,J.S.	National Center for Biotechnology Information, NIH	2018-08-24	SK	Potyvirus hiemalisdaphnis	Potyvirus	Potyviridae	ssRNA(+)	9448	RefSeq	South Korea	South Korea	Daphne odora	2014-06-08	Daphne virus Y isolate SK, complete genome
NC_003537	Dasheen mosaic virus	Chen,J., Adams,M.J.	National Center for Biotechnology Information, NIH	2001-10-10	M13	Potyvirus dasheenis	Potyvirus	Potyviridae	ssRNA(+)	10038	RefSeq	China:Zhejiang	China	Zantedeschia aethiopica		Dasheen mosaic virus, complete genome
NC_055520	Dendrobium chlorotic mosaic virus	Huang,C.-H., Tai,C.-H., Jan,F.-J.	National Center for Biotechnology Information, NIH	2021-06-01	98-De-31	Potyvirus dendrobii	Potyvirus	Potyviridae	ssRNA(+)	10041	RefSeq	Taiwan: Nantou	Taiwan	Dendrobium smillieae	2009-12-30	Dendrobium chlorotic mosaic virus isolate 98-De-31, complete genome
NC_055506	Dioscorea mosaic virus	Dey,K.K., Sugikawa,J., Kerr,C., Melzer,M.J., Dey,K., Melzer,M.	National Center for Biotechnology Information, NIH	2021-06-01	DMV-FL	Potyvirus dioscoreae	Potyvirus	Potyviridae	ssRNA(+)	9550	RefSeq	USA	USA	Dioscorea bulbifera	2017-03	Dioscorea mosaic virus isolate DMV-FL, complete genome
NC_021197	Donkey orchid virus A	Wylie,S.J., Li,H., Dixon,K.W., Richards,H., Jones,M.G., Dixon,K., Jones,M.G.K.	National Center for Biotechnology Information, NIH	2013-05-10	SW3.1	Potyvirus adiuris	Potyvirus	Potyviridae	ssRNA(+)	9868	RefSeq	Australia	Australia	Diuris corymbosa	2011-09	Donkey orchid virus A isolate SW3.1 polyprotein gene, complete cds
NC_055483	East Asian Passiflora distortion virus	Riska,R., Sato,Y., Inudo,K., Nakamura,M., Fukumoto,T., Takushi,T., Shinichi,F., Iwai,H.	National Center for Biotechnology Information, NIH	2021-06-01	PY-AK	Potyvirus passifloradistorti	Potyvirus	Potyviridae	ssRNA(+)	9974	RefSeq	Japan:Akita	Japan	Passiflora edulis	2013-03-23	East Asian Passiflora distortion virus gene for polyprotein, complete cds
NC_007728	East Asian Passiflora virus	Iwai,H., Terahara,R., Yamashita,Y., Ueda,S., Nakamura,M.	National Center for Biotechnology Information, NIH	2006-01-24	AO	Potyvirus orionspassiflorae	Potyvirus	Potyviridae	ssRNA(+)	10046	RefSeq	Japan:Kagoshima, Amami-O-shima	Japan		1988-07	East Asian Passiflora virus, complete genome	fruit
NC_034273	Endive necrotic mosaic virus	Desbiez,C., Schoeny,A., Maisonneuve,B., Berthier,K., Fabre,F., Girardot,G., Gognalons,P., Lecoq,H., Lot,H., Millot,P., Nozeran,K., Wipf-Scheibel,C., Simon,V., Tepfer,M., Verdin,E., Moury,B.	National Center for Biotechnology Information, NIH	2017-04-17		Potyvirus chichorii	Potyvirus	Potyviridae	ssRNA(+)	10000	RefSeq	France	France	Lactuca sativa	2012	Endive necrotic mosaic virus strain ENMV-FR, complete genome
NC_031339	Euphorbia ringspot virus	Knierim,D., Menzel,W., Winter,S.	National Center for Biotechnology Information, NIH	2016-10-13	PV-0902	Potyvirus euphorbiae	Potyvirus	Potyviridae	ssRNA(+)	10154	RefSeq	Germany	Germany	Euphorbia	2006-06-01	Euphorbia ringspot virus isolate PV-0902, complete genome
NC_014064	Freesia mosaic virus	Choi,H.I., Lim,H.R., Song,Y.S., Kim,M.J., Choi,S.H., Bae,S.C., Ryu,K.H.	National Center for Biotechnology Information, NIH	2010-06-16		Potyvirus freesiae	Potyvirus	Potyviridae	ssRNA(+)	9489	RefSeq	South Korea	South Korea	Freesia		Freesia mosaic virus, complete genome
NC_010954	Fritillary virus Y	Chen,J., Zheng,H.Y., Shi,Y.H., Adams,M.J., Wei,C.B., Lin,L., Chen,J.P.	National Center for Biotechnology Information, NIH	2008-06-12	Pan'an	Potyvirus fritillariae	Potyvirus	Potyviridae	ssRNA(+)	9656	RefSeq	China:Zhejiang:Pan'an	China	Fritillaria thunbergii		Fritillary virus Y, complete genome
NC_038562	Gloriosa stripe mosaic virus	Huang,C.H., Chen,C.C., Chen,L.W., Chiang,F.L., Chang,C.A.	National Center for Biotechnology Information, NIH	2018-08-24	CB	Potyvirus gloriosae	Potyvirus	Potyviridae	ssRNA(+)	9455	RefSeq	Taiwan	Taiwan	Sandersonia aurantiaca		Gloriosa stripe mosaic virus isolate CB polyprotein gene, complete cds	plant stem
NC_055470	Gomphocarpus mosaic virus	Chang,T.K., Chen,Y.K.	National Center for Biotechnology Information, NIH	2021-06-01		Potyvirus gomphocarphi	Potyvirus	Potyviridae	ssRNA(+)	9998	RefSeq	Taiwan:Tainan	Taiwan	Gomphocarpus physocarpus	2015-11-11	Gomphocarpus mosaic virus genomic RNA, complete genome
NC_021786	Habenaria mosaic virus	Kondo,H., Maeda,T., Gara,I.W., Chiba,S., Maruyama,K., Tamada,T., Suzuki,N.	National Center for Biotechnology Information, NIH	2013-07-23	Ha-1	Potyvirus habenariae	Potyvirus	Potyviridae	ssRNA(+)	9499	RefSeq	Japan: Okayama	Japan	Habenaria radiata	1974	Habenaria mosaic virus genomic RNA, complete genome, isolate: Ha-1
NC_015394	Hardenbergia mosaic virus	Wylie,S.J., Jones,M.G., Jones,M.G.K.	National Center for Biotechnology Information, NIH	2011-04-25	HarMV-57.2	Potyvirus hardenbergiae	Potyvirus	Potyviridae	ssRNA(+)	9682	RefSeq	Australia	Australia	Hardenbergia comptoniana	2010-06-10	Hardenbergia mosaic virus, complete genome
NC_017967	Hippeastrum mosaic virus	Wylie,S.J., Jones,M.G., Jones,M.G.K.	National Center for Biotechnology Information, NIH	2012-05-29	Marijiniup 1	Potyvirus hippeastri	Potyvirus	Potyviridae	ssRNA(+)	9660	RefSeq	Australia	Australia	Hippeastrum sp.	2011-08-01	Hippeastrum mosaic virus, complete genome
NC_037051	Hyacinth mosaic virus	Wylie,S.J., Ong,J., Tran,T.T., Nguyen,D.Q.	National Center for Biotechnology Information, NIH	2018-02-22	Nannup BC28	Potyvirus hyacinthi	Potyvirus	Potyviridae	ssRNA(+)	9500	RefSeq	Australia	Australia	Hyacinthus orientalis	2016-09-01	Hyacinth mosaic virus isolate Nannup BC28, complete genome
NC_030236	Impatiens flower break virus	Cho,S.-Y., Lim,S., Kim,H., Soh,E.H., Moon,J.S.	National Center for Biotechnology Information, NIH	2016-05-31	Asan	Potyvirus impatiensis	Potyvirus	Potyviridae	ssRNA(+)	9622	RefSeq	South Korea	South Korea	Impatiens walleriana	2011-06-23	Impatiens flower break potyvirus isolate Asan, complete genome
NC_018833	Iranian johnsongrass mosaic virus	Masumi,M., Heidari,S., Gahramani,T., Izadpanah,K., Maghooli,M., Ghotbi,H.	National Center for Biotechnology Information, NIH	2012-10-15	Shz	Potyvirus zeatessellati	Potyvirus	Potyviridae	ssRNA(+)	9544	RefSeq	Iran	Iran	Sorghum halepense	2008	Iranian johnsongrass mosaic virus, complete genome
NC_029076	Iris severe mosaic virus	Li,Y., Deng,C., Shang,Q., Zhao,X., Liu,X., Zhou,Q.	National Center for Biotechnology Information, NIH	2016-02-05	BJ	Potyvirus iriseverum	Potyvirus	Potyviridae	ssRNA(+)	10423	RefSeq	China	China	Iris	2013	Iris severe mosaic virus isolate BJ, complete genome
NC_000947	Japanese yam mosaic virus	Fuji,S., Nakamae,H.	National Center for Biotechnology Information, NIH	1999-11-09		Potyvirus nippodioscoreae	Potyvirus	Potyviridae	ssRNA(+)	9760	RefSeq					Japanese yam mosaic virus, complete genome
NC_029051	Jasmine virus T	Tang,Y., Gao,F., Yang,Z., Wu,Z., Yang,L., Tang,Y.J., Gao,F.L., Wu,Z.J.	National Center for Biotechnology Information, NIH	2016-02-03		Potyvirus jasmini	Potyvirus	Potyviridae	ssRNA(+)	9590	RefSeq	China	China	Jasminum	2014-11-01	Jasmine ringspot virus, complete genome
NC_003606	Johnsongrass mosaic virus	Gough,K.H., Shukla,D.D., Nurhayati,E.	National Center for Biotechnology Information, NIH	1993-10-14		Potyvirus halapensis	Potyvirus	Potyviridae	ssRNA(+)	9779	RefSeq					Johnsongrass mosaic virus, complete genome
NC_016159	Keunjorong mosaic virus	Nam,M., Lee,J.H., Choi,H.S., Lim,H.S., Moon,J.S., Lee,S.H., Park,S.J., Kim,J.S., Park,C.Y., Jun,E.S., Lee,J.S.	National Center for Biotechnology Information, NIH	2011-11-29	Cheongwon	Potyvirus cynanchi	Potyvirus	Potyviridae	ssRNA(+)	9626	RefSeq	South Korea	South Korea	Cynanchum wilfordii	2006-09-23	Keunjorong mosaic virus isolate Cheongwon, complete genome
NC_007913	Konjac mosaic virus	Nishiguchi,M., Yamasaki,S., Lu,X.Z., Shimoyama,A., Hanada,K., Sonoda,S., Shimono,M., Sakai,J., Mikoshiba,Y., Fujisawa,I., Shimoyama,J., Tsuda,S., Kameya-Iwaki,M., Gunji,T., Handa,K.	National Center for Biotechnology Information, NIH	2006-03-21	KoMV-F	Potyvirus konjac	Potyvirus	Potyviridae	ssRNA(+)	9544	RefSeq	Japan: Tsukuba	Japan	Amorphophallus konjac		Konjac mosaic virus, complete genome
OQ148665	Kudzu chlorotic ring blotch virus	Aboughanem-Sabanadzovic,N., Stephenson,R.C., Allen,T.W., Henn,A., Moore,W.F., Lawrence,A., Sabanadzovic,S.	Mississippi State University, Biochemistry, Molecular Biology, Entomology and Plant Pathology	2023-06-14	Ack01	unassigned	Potyvirus	Potyviridae	ssRNA(+)	9686	GenBank	USA: Mississippi	USA	Pueraria montana var. lobata		Kudzu chlorotic ring blotch virus isolate Ack01, complete genome
NC_004011	Leek yellow stripe virus	Chen,J., Chen,J.P., Adams,M.J.	National Center for Biotechnology Information, NIH	2002-02-05	Yuhang GYH	Potyvirus ampeloprasi	Potyvirus	Potyviridae	ssRNA(+)	10142	RefSeq	China:Zhejiang	China	Allium sativum		Leek yellow stripe virus, complete genome
NC_027706	Lettuce Italian necrotic virus	Ciuffo,M., Turina,M.	National Center for Biotechnology Information, NIH	2015-08-18	I234	Potyvirus lactucaitalicense	Potyvirus	Potyviridae	ssRNA(+)	9829	RefSeq	Italy	Italy	Lactuca sativa	2014-07-29	Lettuce italian necrotic virus, complete genome
NC_003605	Lettuce mosaic virus	Revers,F., Yang,S.J., Walter,J., Souche,S., Lot,H., Le Gall,O., Candresse,T., Dunez,J., Le Gall,O.J.J.	National Center for Biotechnology Information, NIH	1996-05-14		Potyvirus lactucae	Potyvirus	Potyviridae	ssRNA(+)	10080	RefSeq			Lactuca sativa		Lettuce mosaic virus, complete genome
NC_005288	Lily mottle virus	Zheng,H.Y., Chen,J., Zhao,M.F., Lin,L., Chen,J.P., Antoniw,J.F., Adams,M.J.	National Center for Biotechnology Information, NIH	2003-12-06	Sb	Potyvirus lilimaculae	Potyvirus	Potyviridae	ssRNA(+)	9644	RefSeq	China:Zhejiang, Hangzhou	China	Lilium		Lily mottle virus, complete genome
NC_040802	Lily yellow mosaic virus	Li,Y., Jia,A., Qiao,Y., Xiang,J., Zhang,Y., Wang,W.	National Center for Biotechnology Information, NIH	2019-02-12	lily-bua	Potyvirus yililii	Potyvirus	Potyviridae	ssRNA(+)	9811	RefSeq	China	China	Lilium	2016-07	Lily yellow mosaic virus, complete genome	plant leaf
NC_014898	Lupinus mosaic virus	Sarkisova,T., Petrzik,K., Sarkisova,T.M.	National Center for Biotechnology Information, NIH	2011-01-20	LU2	Potyvirus lupinus	Potyvirus	Potyviridae	ssRNA(+)	10113	RefSeq	Czech Republic	Czech Republic	Lupinus polyphyllus		Lupine mosaic virus, complete genome
NC_003377	Maize dwarf mosaic virus	Kong,P., Steinbiss,H.H.	National Center for Biotechnology Information, NIH	1998-05-06		Potyvirus zeananus	Potyvirus	Potyviridae	ssRNA(+)	9515	RefSeq		Bulgaria			Maize dwarf mosaic virus, complete genome
NC_055496	Mashua virus Y	Fox,A., Boonham,N., Jones,R.A.C., Adams,I.P.	National Center for Biotechnology Information, NIH	2021-06-01	Cam	Potyvirus tropaeoli	Potyvirus	Potyviridae	ssRNA(+)	9769	RefSeq	United Kingdom	United Kingdom	Tropaeolum tuberosum	1984	Mashua virus Y isolate Cam polyprotein gene, complete cds
NC_043536	Mediterranean ruda virus	Rodriguez-Nevado,C., Montes,N., Pagan,I.	National Center for Biotechnology Information, NIH	2019-06-28	ParP17	Potyvirus rutae	Potyvirus	Potyviridae	ssRNA(+)	9560	RefSeq	Spain	Spain		2015	Mediterranean ruda virus isolate ParP17, complete genome	plant leaf
NC_076883	Mirabilis crinkle mosaic virus	Li,X., Li,Y., Chen,S., Wang,J.	National Center for Biotechnology Information, NIH	2023-05-04	MJ	Potyvirus mirabilis	Potyvirus	Potyviridae	ssRNA(+)	9666	RefSeq	China: Yunnan	China	Mirabilis jalapa	2012	Mirabilis crinkle mosaic virus isolate MJ, complete genome
NC_009995	Moroccan watermelon mosaic virus	Yakoubi,S., Desbiez,C., Fakhfakh,H., Wipf-Scheibel,C., Marrakchi,M., Lecoq,H.	National Center for Biotechnology Information, NIH	2007-11-20	TN05-76	Potyvirus citrullimoroccense	Potyvirus	Potyviridae	ssRNA(+)	9730	RefSeq	Tunisia	Tunisia	Cucurbita pepo var. melopepo	2005	Moroccan watermelon mosaic virus, complete genome
NC_008824	Narcissus degeneration virus	Chen,J., Shi,Y.H., Adams,M.J., Zheng,H.Y., Qin,B.X., Chen,J.P.	National Center for Biotechnology Information, NIH	2007-01-29	Zhangzhou	Potyvirus narcissusdegeneris	Potyvirus	Potyviridae	ssRNA(+)	9816	RefSeq	China:Fujian, Zhangzhou	China	Narcissus tazetta		Narcissus degeneration virus, complete genome
NC_023628	Narcissus late season yellows virus	Wylie,S.J., Li,H., Sivasithamparam,K., Jones,M.G., Jones,M.G.K.	National Center for Biotechnology Information, NIH	2014-03-04	Marijiniup8	Potyvirus narcissuslineae	Potyvirus	Potyviridae	ssRNA(+)	9687	RefSeq	Australia	Australia	Narcissus	2011-08	Narcissus late season yellows virus isolate Marijiniup8, complete genome
NC_011541	Narcissus yellow stripe virus	Chen,J., Lu,Y.W., Shi,Y.H., Adams,M.J., Chen,J.P.	National Center for Biotechnology Information, NIH	2008-11-12	Zhangzhou	Potyvirus narcissus	Potyvirus	Potyviridae	ssRNA(+)	9650	RefSeq	China:Fujian:Zhangzhou	China	Narcissus tazetta subsp. chinensis		Narcissus yellow stripe virus, complete genome
NC_055585	Noni mosaic virus	Lan,P., He,P., Zhang,Y., Zhang,S., Zhang,Z., Chen,X., Tan,S., Luo,H., Cao,M., Li,F.	National Center for Biotechnology Information, NIH	2021-06-01	NoMV-YJh	Potyvirus morindatessellati	Potyvirus	Potyviridae	ssRNA(+)	9645	RefSeq	China: Jinghong Yunnan province	China	Morinda citrifolia	2016	Noni mosaic virus isolate NoMV-YJh, complete genome
NC_005029	Onion yellow dwarf virus	Chen,J., Adams,M.J., Zheng,H.Y., Chen,J.P.	National Center for Biotechnology Information, NIH	2003-07-10	Yuhang	Potyvirus cepae	Potyvirus	Potyviridae	ssRNA(+)	10538	RefSeq	China:Zhejiang	China	Allium sativum		Onion yellow dwarf virus, complete genome
NC_019409	Ornithogalum mosaic virus	Wylie,S.J., Li,H., Dixon,K.W., Richards,H., Jones,M.G., Jones,M.G.K.	National Center for Biotechnology Information, NIH	2012-11-13	KP	Potyvirus ornithogalitessellati	Potyvirus	Potyviridae	ssRNA(+)	9445	RefSeq	Australia	Australia		2011-08	Ornithogalum mosaic virus, complete genome
NC_076997	Ornithogalum mosaic virus	Cho,S.-Y., Lim,S., Kim,H., Soh,E.H., Moon,J.S.	National Center for Biotechnology Information, NIH	2023-05-04	Taean	Potyvirus ornithogalitessellati	Potyvirus	Potyviridae	ssRNA(+)	9475	RefSeq	South Korea	South Korea	Gladiolus	2011-06-23	Ornithogalum mosaic virus isolate Taean, complete genome
NC_014252	Panax virus Y	Yan,Z.L., Song,L.M., Zhou,T., Zhang,Y.J., Li,M.F., Li,H.F., Fan,Z.F., Yan,Z., Song,L., Li,H., Fan,Z.	National Center for Biotechnology Information, NIH	2010-06-17	2	Potyvirus panax	Potyvirus	Potyviridae	ssRNA(+)	9750	RefSeq	China	China	Panax notoginseng		Panax virus Y, complete genome
NC_005028	Papaya leaf distortion mosaic virus	Maoka,T., Hataya,T.	National Center for Biotechnology Information, NIH	2003-07-10		Potyvirus caricae	Potyvirus	Potyviridae	ssRNA(+)	10155	RefSeq					Papaya leaf-distortion mosaic potyvirus, complete genome
NC_001785	Papaya ringspot virus	Wang,C., Bau,H., Yeh,S.	National Center for Biotechnology Information, NIH	1992-12-03		Potyvirus papayanuli	Potyvirus	Potyviridae	ssRNA(+)	10326	RefSeq					Papaya ringspot virus, complete genome
NC_043532	Paris mosaic necrosis virus	Lan,P., Zhao,J., Zhou,Y., Li,Y., Shen,D., Liao,Q., Li,R., Li,F.	National Center for Biotechnology Information, NIH	2019-06-28	PMNV-cn	Potyvirus parisnecrosis	Potyvirus	Potyviridae	ssRNA(+)	9660	RefSeq	China	China	Paris polyphylla	2015	Paris mosaic necrosis virus isolate PMNV-cn, complete genome
NC_055600	Paris virus 1	Chen,L., Anane,R.F., Wang,Z., Yang,L., Chen,Z., Wen,G., Zhao,M.	National Center for Biotechnology Information, NIH	2021-06-01	KM	Potyvirus paris	Potyvirus	Potyviridae	ssRNA(+)	10066	RefSeq	China	China	Paris polyphylla var. yunnanensis	2018-07-10	Paris virus 1 isolate KM, complete genome
OL584353	Passiflora chlorosis virus	Knierim,D., Margaria,P., Menzel,W., Winter,S.	Leibniz Institute DSMZ - German Collection of Microorganisms and Cell Cultures, Plant Virus Department	2022-04-10	DSMZ PV-0598	Potyvirus passifloraflavi	Potyvirus	Potyviridae	ssRNA(+)	9676	GenBank			Passiflora	2017-05-01	Passiflora chlorosis virus isolate DSMZ PV-0598 genomic sequence
LC466655	Passiflora foetida virus Y	Nakasato,K., Fujioka,S., Sugawara,Y., Ono,T., Nishio,T., Tsuda,S.	Department of Clinical Plant Science; Kajino-cho 3-7-2, Koganei, Tokyo 184-8584	2020-03-25		Potyvirus cucurbitaflavitesselati	Potyvirus	Potyviridae	ssRNA(+)	9705	GenBank	Japan:Tokyo,Ogasawara	Japan	Passiflora edulis		Passiflora foetida virus Y OC gene for polyprotein, complete cds
NC_014790	Passion fruit woodiness virus	Wylie,S.J., Jones,M.G., Jones,M.G.K.	Murdoch University, State Agricultural Biotechnology Centre	2010-12-14	PWV-MU2	Potyvirus passiflorae	Potyvirus	Potyviridae	ssRNA(+)	9682	RefSeq	Australia	Australia	Passiflora caerulea	2010-06-15	Passion fruit woodiness virus, complete genome
NC_076243	Passionfruit Vietnam virus	Chong,Y.H., Ha,V.C., Bui Thi,N.L., Yeh,S.D.	National Center for Biotechnology Information, NIH	2023-05-04	DakNong	Potyvirus passifloramaculae	Potyvirus	Potyviridae	ssRNA(+)	10071	RefSeq	Viet Nam	Viet Nam	Passiflora edulis	2017-09-20	Passionfruit Vietnam virus isolate DakNong, complete genome
NC_001671	Pea seed-borne mosaic virus	Johansen,E., Rasmussen,O.F., Heide,M., Borkhardt,B.	National Center for Biotechnology Information, NIH	1993-04-29		Potyvirus pisumsemenportati	Potyvirus	Potyviridae	ssRNA(+)	9924	RefSeq					Pea seed-borne mosaic virus, complete genome
NC_002600	Peanut mottle virus	Flasinski,S., Gonzales,R.A., Cassidy,B.G.	National Center for Biotechnology Information, NIH	1998-01-02		Potyvirus arachidis	Potyvirus	Potyviridae	ssRNA(+)	9709	RefSeq					Peanut mottle virus, complete genome
U05771	Peanut stripe virus	Cassidy,B., Sherwood,J.L., Nelson,R.S., Gunasinghe,U.B., Flasinski,S., Cassidy,B.G.	U. B. Gunasinghe, The Samuel Robert Noble Foundation, Plant Biology, 2510 Highway 199 East, Ardmore, OK 73402	1994-02-16	blotch	Potyvirus phaseovulgaris	Potyvirus	Potyviridae	ssRNA(+)	10056	GenBank			Arachis hypogaea	2017-05-01	Peanut stripe virus, complete genome
NC_030293	Pecan mosaic-associated virus	Su,X., Fu,S., Qian,Y., Zhang,L., Xu,Y., Zhou,X., Chen,S.	National Center for Biotechnology Information, NIH	2016-06-10	LA	Potyvirus caryae	Potyvirus	Potyviridae	ssRNA(+)	9310	RefSeq	China: Zhejiang, Lin'an	China	Carya illinoinensis	2014-05-18	Pecan mosaic-associated virus isolate LA, complete genome
NC_076904	Pennisetum alopecuroides mosaic virus	Liu,X., Chen,X., Liu,S., Du,K., Wang,P., Jiang,T., Cao,M., Li,X., Fan,Z., Zhou,T.	National Center for Biotechnology Information, NIH	2023-05-04		Potyvirus fountaingrassi	Potyvirus	Potyviridae	ssRNA(+)	9734	RefSeq	China	China	Cenchrus compressus	2016-06	Pennisetum alopecuroides mosaic potyvirus, complete genome
NC_007147	Pennisetum mosaic virus	Deng,C., Fan,Z., Li,H., Chen,H., Jiang,X.	National Center for Biotechnology Information, NIH	2005-06-29	B	Potyvirus pennisseti	Potyvirus	Potyviridae	ssRNA(+)	9611	RefSeq	China	China			Pennisetum mosaic virus, complete genome
NC_001517	Pepper mottle virus	Vance,V.B., Moore,D., Turpen,T.H., Bracker,A., Hollowell,V.C.	National Center for Biotechnology Information, NIH	1993-08-02		Potyvirus capsimaculae	Potyvirus	Potyviridae	ssRNA(+)	9640	RefSeq					Pepper mottle virus, complete genome
NC_008393	Pepper severe mosaic virus	Ahn,H.I., Yoon,J.Y., Hong,J.S., Yoon,H.I., Kim,M.J., Ha,J.H., Rhie,M.J., Choi,J.K., Park,W.M., Ryu,K.H.	National Center for Biotechnology Information, NIH	2006-09-28		Potyvirus capsiseverum	Potyvirus	Potyviridae	ssRNA(+)	9890	RefSeq					Pepper severe mosaic virus, complete genome
NC_011918	Pepper veinal mottle virus	Ha,J.H., Hong,J.S., Kim,T.S., Ryu,K.H., Rhie,M.J., Ahn,H.I.	National Center for Biotechnology Information, NIH	2009-01-21	P	Potyvirus capsivenae	Potyvirus	Potyviridae	ssRNA(+)	9792	RefSeq					Pepper veinal mottle virus, complete genome
NC_014327	Pepper yellow mosaic virus	Lucinda,N., da Rocha,W.B., Inoue-Nagata,A.K., Nagata,T., Rocha,W.	National Center for Biotechnology Information, NIH	2010-07-24	Pi-15	Potyvirus capsiflavi	Potyvirus	Potyviridae	ssRNA(+)	9745	RefSeq	Brazil	Brazil	Capsicum annuum	1998	Pepper yellow mosaic virus RNA, complete genome, strain: DF
NC_004573	Peru tomato mosaic virus	Spetz,C., Taboada,A.M., Darwich,S., Ramsell,J., Salazar,L.F., Valkonen,J.P., Spetz,C.J.	National Center for Biotechnology Information, NIH	2003-02-24	PPK13	Potyvirus perulycopersici	Potyvirus	Potyviridae	ssRNA(+)	9899	RefSeq	Peru	Peru			Peru tomato mosaic virus, complete genome
NC_055503	Platycodon mild mottle virus	Lim,S., Moon,J.S.	National Center for Biotechnology Information, NIH	2021-06-01	Okcheon	Potyvirus platycodonis	Potyvirus	Potyviridae	ssRNA(+)	9556	RefSeq	South Korea	South Korea	Platycodon grandiflorus	2013-06-14	Platycodon mild mottle virus isolate Okcheon, complete genome
NC_076610	Pleioblastus mosaic virus	Katsu,K., Nijo,T., Yoshida,T., Okano,Y., Nishikawa,M., Miyazaki,A., Maejima,K., Namba,S., Yamaji,Y.	National Center for Biotechnology Information, NIH	2023-05-04		Potyvirus pleioblasti	Potyvirus	Potyviridae	ssRNA(+)	9634	RefSeq	Japan: Tokyo	Japan	Bambusoideae	2018	Pleioblastus mosaic virus PleMV-J1 RNA, complete genome
NC_040650	Pleione flower breaking virus	Kominek,P., Kominkova,M.	National Center for Biotechnology Information, NIH	2019-02-12	CZ-Wharf1	Potyvirus pleionis	Potyvirus	Potyviridae	ssRNA(+)	9952	RefSeq	Czech Republic	Czech Republic	Pleione humilis	2017-06-08	Pleione flower breaking virus isolate CZ-Wharf1, complete genome
NC_001445	Plum pox virus	Maiss,E., Timpe,U., Brisske,A., Jelkmann,W., Casper,R., Himmler,G., Mattanovich,D., Katinger,H.W.	National Center for Biotechnology Information, NIH	1993-04-29	PPV-NAT	Potyvirus plumpoxi	Potyvirus	Potyviridae	ssRNA(+)	9741	RefSeq					Plum pox virus, complete genome
NC_018872	Pokeweed mosaic virus	Xu,D., Wang,M., Kinard,G., Li,R.	National Center for Biotechnology Information, NIH	2012-10-18	PkMV-PA	Potyvirus phytolaccae	Potyvirus	Potyviridae	ssRNA(+)	9512	RefSeq	USA	USA	Phytolacca americana	2011	Pokeweed mosaic virus isolate PkMV-PA, complete genome
NC_004039	Potato virus A	Guo,D., Rajamaki,M.L., Saarma,M., Valkonen,J.P., Puurand,U., Makinen,K., Rabenstein,F., Paulin,L.	National Center for Biotechnology Information, NIH	2000-11-27	infectious cDNA clone	Potyvirus atuberosi	Potyvirus	Potyviridae	ssRNA(+)	9585	RefSeq	Hungary	Hungary	Solanum tuberosum		Potato virus A, complete genome
NC_004010	Potato virus V	Oruetxebarria,I., Kekarainen,T., Spetz,C., Valkonen,J.P.	National Center for Biotechnology Information, NIH	2000-02-21	DV 42	Potyvirus vetuberosi	Potyvirus	Potyviridae	ssRNA(+)	9848	RefSeq	United Kingdom:Scotland	United Kingdom			Potato virus V, complete genome
NC_001616	Potato virus Y	Robaglia,C., Durand-Tardif,M., Tronchet,M., Boudazin,G., Astier-Manifacier,S., Casse-Delbart,F.	National Center for Biotechnology Information, NIH	1990-08-09		Potyvirus yituberosi	Potyvirus	Potyviridae	ssRNA(+)	9704	RefSeq					Potato virus Y, complete genome
NC_001814	Ryegrass mosaic virus	Schubert,J., Merits,A., Jaervekuelg,L., Paulin,L., Rubenstein,F., Schubert,J.L.	National Center for Biotechnology Information, NIH	1997-05-31		Rymovirus lolii	Rymovirus	Potyviridae	ssRNA(+)	9535	RefSeq					Ryegrass mosaic virus, complete genome
NC_036802	Saffron latent virus	Parizad,S., Dizadji,A., Koohi Habibi,M., Winter,S., Kalantari,S., Garcia-Arenal,F., Angeles Ayllon,M., Bera,S.	National Center for Biotechnology Information, NIH	2018-02-06	Ir-Kh1	Potyvirus croci	Potyvirus	Potyviridae	ssRNA(+)	9693	RefSeq	Iran	Iran	Crocus sativus	2011	Saffron latent virus isolate Ir-Kh1, complete genome
NC_003399	Scallion mosaic virus	Che,J., Zheng,H.Y., Chen,J.P., Adams,M.J.	National Center for Biotechnology Information, NIH	2002-02-06		Potyvirus ascaloniavirgae	Potyvirus	Potyviridae	ssRNA(+)	9324	RefSeq	China:Zhejiang: Hangzhou	China	Allium chinense		Scallion mosaic virus, complete genome
NC_077118	Scorzonera virus A	Igori,D., Cho,H.S., Kim,H.S., Park,J.M., Lee,H.J., Kwon,S.Y., Moon,J.S., Kim,H., Lee,H.-J., Kwon,S.	National Center for Biotechnology Information, NIH	2023-05-04	SK	Potyvirus scorzaureum	Potyvirus	Potyviridae	ssRNA(+)	9867	RefSeq	South Korea	South Korea	Takhtajaniantha austriaca	2020-06-24	Scorzonera virus A isolate SK, complete genome
NC_007433	Shallot yellow stripe virus	Chen,J., Wei,C.B., Zheng,H.Y., Shi,Y.H., Adams,M.J., Lin,L., Zhang,Q.Y., Wang,S.J., Chen,J.P.	National Center for Biotechnology Information, NIH	2005-10-03	ZQ2	Potyvirus ascaloniae	Potyvirus	Potyviridae	ssRNA(+)	10429	RefSeq	China:Shandong: Zhangqiu	China	Allium fistulosum		Shallot yellow stripe virus, complete genome
NC_004035	Sorghum mosaic virus	Chen,J., Adams,M.J.	National Center for Biotechnology Information, NIH	2002-02-06	Xiaoshan	Potyvirus sorghitessellati	Potyvirus	Potyviridae	ssRNA(+)	9624	RefSeq	China:Zhejiang	China	Saccharum officinarum		Sorghum mosaic virus, complete genome
NC_002634	Soybean mosaic virus	Eggenberger,A.L., Stark,D.M., Beachy,R.N., Hill,J.H.	National Center for Biotechnology Information, NIH	1993-04-29		Potyvirus glycitessellati	Potyvirus	Potyviridae	ssRNA(+)	9588	RefSeq					Soybean mosaic virus, complete genome
NC_035459	Sudan watermelon mosaic virus	Desbiez,C., Wipf-Scheibel,C., Millot,P., Verdin,E., Dafalla,G., Lecoq,H.	National Center for Biotechnology Information, NIH	2017-08-24	Su94-54	Potyvirus cordophani	Potyvirus	Potyviridae	ssRNA(+)	10232	RefSeq	Sudan	Sudan	Cucumis melo var. flexuosus	1994	Sudan watermelon mosaic virus isolate Su94-54, complete genome
NC_003398	Sugarcane mosaic virus	Chen,J., Adams,M.J.	National Center for Biotechnology Information, NIH	2002-02-06		Potyvirus sacchari	Potyvirus	Potyviridae	ssRNA(+)	9596	RefSeq	China:Zhejiang	China	Zea mays		Sugarcane mosaic virus, complete genome
NC_014038	Sunflower chlorotic mottle virus	Bejerman,N., Giolitti,F., de Breuil,S., Lenardon,S.	National Center for Biotechnology Information, NIH	2010-04-20		Potyvirus helichloromaculae	Potyvirus	Potyviridae	ssRNA(+)	9965	RefSeq	Argentina	Argentina	Helianthus annuus		Sunflower chlorotic mottle virus, complete genome
NC_021065	Sunflower mild mosaic virus	Giolitti,F.J., Bejerman,N.E., de Breuil,S., Lenardon,S.L.	National Center for Biotechnology Information, NIH	2013-04-22	Entre Rios	Potyvirus helitenuitessellati	Potyvirus	Potyviridae	ssRNA(+)	9718	RefSeq	Argentina	Argentina	Helianthus annuus		Sunflower mild mosaic virus isolate Entre Rios, complete genome
NC_034208	Sunflower ring blotch virus	Cabrera Mederos,D., Bejerman,N., Trucco,V., de Breuil,S., Lenardon,S., Giolitti,F.	National Center for Biotechnology Information, NIH	2017-03-14	Chaco	Potyvirus heliannulabis	Potyvirus	Potyviridae	ssRNA(+)	9555	RefSeq	Argentina	Argentina	Helianthus annuus	2012-11-01	Sunflower ring blotch virus isolate Chaco, complete genome
NC_001841	Sweet potato feathery mottle virus	Olspert,A., Carr,J.P., Firth,A.E., Untiveros,M., Artola,K., Kreuze,J.F., Valkonen,J.P., Mingot,A., Valli,A., Rodamilans,B., San Leon,D., Baulcombe,D.C., Garcia,J.A., Lopez-Moya,J.J., Chung,B.Y., Atkins,J.F., Baulcombe,D., Sakai,J., Mori,M., Morishita,T., Tanaka,M., Hanada,K., Usugi,T., Nishiguchi,M.	National Center for Biotechnology Information, NIH	1997-10-13		Potyvirus batataplumei	Potyvirus	Potyviridae	ssRNA(+)	10820	RefSeq					Sweet potato feathery mottle virus, complete genome
NC_020896	Sweet potato latent virus	Wang,M., Abad,J., Fuentes,S., Li,R.	National Center for Biotechnology Information, NIH	2013-04-03		Potyvirus batatalatentis	Potyvirus	Potyviridae	ssRNA(+)	10081	RefSeq	Taiwan	Taiwan	Ipomoea batatas		Sweet potato latent virus, complete genome
NC_017970	Sweet potato virus 2	Li,F., Xu,D., Abad,J., Li,R., Abad,J.A.	National Center for Biotechnology Information, NIH	2012-05-29	GWB-2	Potyvirus duobatatae	Potyvirus	Potyviridae	ssRNA(+)	10731	RefSeq	USA	USA	Ipomoea batatas	2001	Sweet potato virus 2, complete genome
NC_014742	Sweet potato virus C	Untiveros,M., Quispe,D., Kreuze,J.	National Center for Biotechnology Information, NIH	2010-12-01	C1	Potyvirus cebatatae	Potyvirus	Potyviridae	ssRNA(+)	10820	RefSeq	Peru	Peru			Sweet potato virus C, complete genome
NC_018093	Sweet potato virus G	Olspert,A., Carr,J.P., Firth,A.E., Mingot,A., Valli,A., Rodamilans,B., San Leon,D., Baulcombe,D.C., Garcia,J.A., Lopez-Moya,J.J., Rodriguez Pardina,P.E., Bejerman,N., Luque,A.V., Di Feo,L., Rodriguez Pardina,P., Luque,A.	National Center for Biotechnology Information, NIH	2012-06-29	Jesus Maria	Potyvirus gebatatae	Potyvirus	Potyviridae	ssRNA(+)	10798	RefSeq	Argentina	Argentina	Ipomoea batatas	2010	Sweet potato virus G isolate Jesus Maria, complete genome
NC_026615	Tamarillo leaf malformation virus	Gutierrez,P.A., Alzate,J.F., Marin Montoya,M., Marin,M.A.	National Center for Biotechnology Information, NIH	2015-03-06	A	Potyvirus betaci	Potyvirus	Potyviridae	ssRNA(+)	9720	RefSeq	Colombia	Colombia	Solanum betaceum		Tamarillo leaf malformation virus isolate A, complete genome
NC_009742	Telosma mosaic virus	Ha,C., Coombs,S., Revill,P.A., Harding,R.M., Vu,M., Dale,J.L., Ha,C.V., Vu,M.T.	National Center for Biotechnology Information, NIH	2007-08-27	Hanoi	Potyvirus telosmae	Potyvirus	Potyviridae	ssRNA(+)	9689	RefSeq	Viet Nam: Hanoi	Viet Nam	Telosma cordata		Telosma mosaic virus, complete genome
NC_077007	Thladiantha dubia mosaic virus	Zhao,N., Zhao,M., Zheng,B.-J., Lin,B.-X.	National Center for Biotechnology Information, NIH	2023-05-04	Harbin-NEFU	Potyvirus thladiatessellati	Potyvirus	Potyviridae	ssRNA(+)	10142	RefSeq	China	China	Thladiantha dubia	2015-08-22	Thladiantha dubia mosaic virus isolate Harbin-NEFU, complete genome
NC_007180	Thunberg fritillary mosaic virus	Wei,C.B., Chen,J., Zhang,Q.Y., Shi,Y.H., Lin,L., Zheng,H.Y., Adams,M.J., Chen,J.P.	National Center for Biotechnology Information, NIH	2005-07-06	Ningbo	Potyvirus thurnbergii	Potyvirus	Potyviridae	ssRNA(+)	9723	RefSeq	China:Zhejiang, Ningbo	China	Fritillaria thunbergii		Thunberg fritillary virus, complete genome
NC_001555	Tobacco etch virus	Allison,R.F., Dougherty,W.G., Parks,T.D., Willis,L., Johnston,R.E., Kelly,M., Armstrong,F.B.	National Center for Biotechnology Information, NIH	1993-08-03		Potyvirus nicotianainsculpentis	Potyvirus	Potyviridae	ssRNA(+)	9494	RefSeq					Tobacco etch virus, complete genome
NC_030118	Tobacco mosqueado virus	Blawid,R., Barreto,K.R., Rego,C.M., Inoue-Nagata,A.K., Nagata,T.	National Center for Biotechnology Information, NIH	2016-05-16	RS-01	Potyvirus nicotianamaculae	Potyvirus	Potyviridae	ssRNA(+)	9896	RefSeq	Brazil	Brazil	Nicotiana tabacum	2013-11-18	Tobacco mosqueado virus isolate RS-01, complete genome
NC_009994	Tobacco vein banding mosaic virus	Yu,X.Q., Lan,Y.F., Wang,H.Y., Liu,J.L., Zhu,X.P., Valkonen,J.P., Li,X.D., Yu,X., Liu,J., Li,X.	National Center for Biotechnology Information, NIH	2007-11-20	YND	Potyvirus nicotianavenaobscurum	Potyvirus	Potyviridae	ssRNA(+)	9570	RefSeq	China	China	Nicotiana tabacum		Tobacco vein banding mosaic virus, complete genome
NC_001768	Tobacco vein mottling virus	Domier,L.L., Franklin,K.M., Shahabuddin,M., Hellmann,G.M., Overmeyer,J.H., Hiremath,S.T., Siaw,M.F., Lomonossoff,G.P., Shaw,J.G., Rhoads,R.E.	National Center for Biotechnology Information, NIH	1987-03-09		Potyvirus nicotianavenamaculae	Potyvirus	Potyviridae	ssRNA(+)	9475	RefSeq					Tobacco vein mottling virus, complete genome
NC_017824	Tomato necrotic stunt virus	Li,R., Gao,S., Hernandez,A.G., Wechter,W.P., Fei,Z., Ling,K.S., Ling,K.-S.	National Center for Biotechnology Information, NIH	2012-05-04		Potyvirus esculentinecrosis	Potyvirus	Potyviridae	ssRNA(+)	10057	RefSeq	Mexico	Mexico	Solanum lycopersicum	2008-02-07	Tomato necrotic stunt virus, complete genome
NC_002509	Turnip mosaic virus	Jenner,C.E., Sanchez,F., Nettleship,S.B., Foster,G.D., Ponz,F., Walsh,J.A., Martinez-Herrera,D.	National Center for Biotechnology Information, NIH	2000-08-01		Potyvirus rapae	Potyvirus	Potyviridae	ssRNA(+)	9835	RefSeq					Turnip mosaic virus, complete genome
NC_076338	Ugandan passiflora virus	Mbeyagala,E.K., Macharia,M.W., Mukasa,B.S., Holton,T.	National Center for Biotechnology Information, NIH	2023-05-04	KH7-1	Potyvirus passiflorafricanse	Potyvirus	Potyviridae	ssRNA(+)	9670	RefSeq	Uganda	Uganda	Passiflora edulis	2013-02-13	Ugandan passiflora virus isolate KH7-1, complete genome
LC477217	Uraria mosaic virus	Nakasato,K., Fujioka,S., Sugawara,Y., Ono,T., Nishio,T., Tsuda,S.	Department of Clinical Plant Science; Kajino-cho 3-7-2, Koganei, Tokyo 1848584	2020-03-25		unassigned	Potyvirus	Potyviridae	ssRNA(+)	9591	GenBank	Japan: Tokyo, Ogasawara	Japan	Passiflora edulis		Uraria mosaic virus gene for polyprotein, complete cds
NC_025250	Vanilla distortion mosaic virus	Adams,I.P., Rai,S., Deka,M., Harju,V., Hodges,T., Hayward,G., Skelton,A., Fox,A., Boonham,N.	National Center for Biotechnology Information, NIH	2014-10-15	VDMV-Cor	Potyvirus vanillae	Potyvirus	Potyviridae	ssRNA(+)	9553	RefSeq	India	India	Coriandrum sativum	2013-02-10	Vanilla distortion mosaic virus isolate VDMV-Cor, complete genome
NC_010735	Verbena virus Y	Tzanetakis,I.E., Martin,R.R.	National Center for Biotechnology Information, NIH	2008-05-21	Michigan	Potyvirus verbenae	Potyvirus	Potyviridae	ssRNA(+)	9742	RefSeq	USA: Michigan	USA	Verbena	2005	Verbena virus Y, complete genome
NC_006262	Watermelon mosaic virus	Desbiez,C., Lecoq,H.	National Center for Biotechnology Information, NIH	2004-09-09		Potyvirus citrulli	Potyvirus	Potyviridae	ssRNA(+)	10035	RefSeq					Watermelon mosaic virus, complete genome
NC_006262	Watermelon mosaic virus	Desbiez,C., Lecoq,H.	National Center for Biotechnology Information, NIH	2004-09-09	Fr	Potyvirus citrulli	Potyvirus	Potyviridae	ssRNA(+)	10035	RefSeq					Watermelon mosaic virus, complete genome
NC_035458	Wild melon vein banding virus	Desbiez,C., Wipf-Scheibel,C., Millot,P., Verdin,E., Dafalla,G., Lecoq,H.	National Center for Biotechnology Information, NIH	2017-08-24	Su03-07	Potyvirus melozonati	Potyvirus	Potyviridae	ssRNA(+)	10152	RefSeq	Sudan	Sudan	Cucumis melo subsp. agrestis	2003	Wild melon vein banding virus isolate Su03-07, complete genome
NC_030391	Wild onion symptomless virus	Ohshima,K.	National Center for Biotechnology Information, NIH	2016-06-30	TUR256-1	Potyvirus alliumagrestis	Potyvirus	Potyviridae	ssRNA(+)	9369	RefSeq	Turkey	Turkey	Allium	2012	Wild onion symptomless virus gene for polyprotein, complete cds, isolate: TUR256-1
NC_004426	Wild potato mosaic virus	Spetz,C., Valkonen,J.P., Spetz,C.J.	National Center for Biotechnology Information, NIH	2002-11-21	Type Isolate	Potyvirus muricati	Potyvirus	Potyviridae	ssRNA(+)	9878	RefSeq	Peru:Lachay	Peru			Wild potato mosaic virus, complete genome
NC_009744	Wild tomato mosaic virus	Ha,C., Coombs,S., Revill,P.A., Harding,R.M., Vu,M., Dale,J.L., Ha,C.V., Vu,M.T.	National Center for Biotechnology Information, NIH	2007-08-27	Laichau	Potyvirus torvi	Potyvirus	Potyviridae	ssRNA(+)	9659	RefSeq	Viet Nam: Laichau	Viet Nam	Solanum torvum		Wild tomato mosaic virus, complete genome
OR567543	Wisteria vein mosaic virus	Morelli, M., D'Attoma, G.	CNR-Istituto per la Protezione Sostenibile delle Piante		Bari	Potyvirus wisteriae	Potyvirus	Potyviridae	ssRNA(+)	9694	GenBank	Italy	Italy	Wisteria sinensis	June 2022	Wisteria vein mosaic virus isolate Bari, complete genome
MN514947	Wisteria vein mosaic virus	Al-Jaberi,M.S., Moradi,Z., Mehrvar,M., Al-Inizi,H.R., Zakiaghl,M.	Ferdowsi University of Mashhad, Department of Plant Pathology Science, Faculty of Agriculture	2021-09-09	Ir	Potyvirus wisteriae	Potyvirus	Potyviridae	ssRNA(+)	9705	GenBank		Iran	Wisteria sinensis	2019	Wisteria vein mosaic virus isolate Ir, complete genome
OQ993365	Wisteria vein mosaic virus	Knierim,D., Margaria,P., Menzel,W., Winter,S.	Leibniz Institute Dsmz-German Collection of Microorganisms and Cell Cultures, Plant Virus Department	2023-06-21	DSMZ PV-1026	Potyvirus wisteriae	Potyvirus	Potyviridae	ssRNA(+)	9694	GenBank	Germany: Ronnenberg, Empelde	Germany	Wisteria spp.	before 16.09.2013	Wisteria vein mosaic virus isolate DSMZ PV-1026, complete genome
OQ148668	Wisteria vein mosaic virus	Aboughanem-Sabanadzovic,N., Stephenson,R.C., Allen,T.W., Henn,A., Moore,W.F., Lawrence,A., Sabanadzovic,S.	Mississippi State University, Biochemistry, Molecular Biology, Entomology and Plant Pathology	2023-06-14	MS14-19	Potyvirus wisteriae	Potyvirus	Potyviridae	ssRNA(+)	9694	GenBank	USA: Mississippi	USA	Wisteria sinensis	2020	Wisteria vein mosaic virus isolate MS14-19, complete genome
OQ731912	Wisteria vein mosaic virus	Knierim,D., Margaria,P., Menzel,W., Winter,S.	Leibniz Institute Dsmz-German Collection of Microorganisms and Cell Cultures, Plant Virus Department	2023-06-21	DSMZ PV-1105	Potyvirus wisteriae	Potyvirus	Potyviridae	ssRNA(+)	9693	GenBank	Germany: Woeltingerode	Germany	Wisteria spp.	before 12.07.2011	Wisteria vein mosaic virus isolate DSMZ PV-1105, complete genome
OQ148666	Wisteria vein mosaic virus	Aboughanem-Sabanadzovic,N., Stephenson,R.C., Allen,T.W., Henn,A., Moore,W.F., Lawrence,A., Sabanadzovic,S.	Mississippi State University, Biochemistry, Molecular Biology, Entomology and Plant Pathology	2023-06-14	MS20-26	Potyvirus wisteriae	Potyvirus	Potyviridae	ssRNA(+)	9693	GenBank	USA: Mississippi	USA	Wisteria sinensis	2021	Wisteria vein mosaic virus isolate MS20-26, complete genome
LC729727	Wisteria vein mosaic virus	Oh,B.G., Yoon,J.Y., Ju,H.J.	Department of Agricultural Biology; 567 Baekje-daero, Deokjin-gu, Jeonju, Jeonbuk 54896	2022-09-23	WVMV-Ce-JH	Potyvirus wisteriae	Potyvirus	Potyviridae	ssRNA(+)	9674	GenBank	South Korea	South Korea	Canavalia ensiformis	2022-08-08	Wisteria vein mosaic virus WVMV-Ce-JH RNA, complete genome
MT603851	Wisteria vein mosaic virus	Jo,Y., Cho,W.K.	Seoul National University, Research Institute of Agriculture and Life Sciences, College of Agriculture and Life Sciences	2020-07-18	JEBU-p	Potyvirus wisteriae	Potyvirus	Potyviridae	ssRNA(+)	9668	GenBank	South Korea	South Korea	Glycine max	2016-06	Wisteria vein mosaic virus isolate JEBU-p, complete genome
OQ148667	Wisteria vein mosaic virus	Aboughanem-Sabanadzovic,N., Stephenson,R.C., Allen,T.W., Henn,A., Moore,W.F., Lawrence,A., Sabanadzovic,S.	Mississippi State University, Biochemistry, Molecular Biology, Entomology and Plant Pathology	2023-06-14	MS12-11	Potyvirus wisteriae	Potyvirus	Potyviridae	ssRNA(+)	9664	GenBank	USA: Mississippi	USA	Wisteria sinensis	2021	Wisteria vein mosaic virus isolate MS12-11, complete genome
MH558668	Wisteria vein mosaic virus	Valouzi,H., Hashemi,S.S., Wylie,S.J., Ahadiyat,A., Golnaraghi,A., Hashemi,S.-S.	Faculty of Agricultural Sciences and Food Industries, Science and Research Branch, Islamic Azad University (IAU), Department of Plant Protection	2021-05-07	Th-W2259	Potyvirus wisteriae	Potyvirus	Potyviridae	ssRNA(+)	2026	GenBank	Iran: Tehran	Iran	Robinia spp. aphids	2014	Wisteria vein mosaic virus isolate Th-W2259 polyprotein mRNA, partial cds
AF484549	Wisteria vein mosaic virus	Clover,G.R.G.	Ministry of Agriculture and Forestry, National Plant Pest Reference Laboratory	2002-12-02	Australia	Potyvirus wisteriae	Potyvirus	Potyviridae	ssRNA(+)	1329	GenBank		Australia	Wisteria spp.		Wisteria vein mosaic virus polyprotein gene, partial cds
MK119780	Wisteria vein mosaic virus	Zhu,P.-X., Zhu,F.	Yangzhou University, College of Horticulture and Plant Protection	2019-03-12	WVMV-YZ	Potyvirus wisteriae	Potyvirus	Potyviridae	ssRNA(+)	834	GenBank	China	China	Wisteria sinensis	2018-05	Wisteria vein mosaic virus clone 2 coat protein gene, complete cds
OM417219	Wisteria vein mosaic virus	Pedrelli,A., Panattoni,A., Cotrozzi,L., Materazzi,A.	University of Pisa, Department of Agriculture, Food and Environment	2022-12-07	Sar 5	Potyvirus wisteriae	Potyvirus	Potyviridae	ssRNA(+)	668	GenBank	Italy: Liguria, Sarzana	Italy	Wisteria sinensis	2021	Wisteria vein mosaic virus isolate Sar 5 polyprotein gene, partial cds	plant leaf
OM417220	Wisteria vein mosaic virus	Pedrelli,A., Panattoni,A., Cotrozzi,L., Materazzi,A.	University of Pisa, Department of Agriculture, Food and Environment	2022-12-07	Sar 6	Potyvirus wisteriae	Potyvirus	Potyviridae	ssRNA(+)	668	GenBank	Italy: Liguria, Sarzana	Italy	Wisteria sinensis	2021	Wisteria vein mosaic virus isolate Sar 6 polyprotein gene, partial cds	plant leaf
OM417221	Wisteria vein mosaic virus	Pedrelli,A., Panattoni,A., Cotrozzi,L., Materazzi,A.	University of Pisa, Department of Agriculture, Food and Environment	2022-12-07	Sar 7	Potyvirus wisteriae	Potyvirus	Potyviridae	ssRNA(+)	668	GenBank	Italy: Liguria, Sarzana	Italy	Wisteria sinensis	2021	Wisteria vein mosaic virus isolate Sar 7 polyprotein gene, partial cds	plant leaf
OM417222	Wisteria vein mosaic virus	Pedrelli,A., Panattoni,A., Cotrozzi,L., Materazzi,A.	University of Pisa, Department of Agriculture, Food and Environment	2022-12-07	Sar 8	Potyvirus wisteriae	Potyvirus	Potyviridae	ssRNA(+)	668	GenBank	Italy: Liguria, Sarzana	Italy	Wisteria sinensis	2021	Wisteria vein mosaic virus isolate Sar 8 polyprotein gene, partial cds	plant leaf
OM417223	Wisteria vein mosaic virus	Pedrelli,A., Panattoni,A., Cotrozzi,L., Materazzi,A.	University of Pisa, Department of Agriculture, Food and Environment	2022-12-07	Sar 9	Potyvirus wisteriae	Potyvirus	Potyviridae	ssRNA(+)	668	GenBank	Italy: Liguria, Sarzana	Italy	Wisteria sinensis	2021	Wisteria vein mosaic virus isolate Sar 9 polyprotein gene, partial cds	plant leaf
OM417224	Wisteria vein mosaic virus	Pedrelli,A., Panattoni,A., Cotrozzi,L., Materazzi,A.	University of Pisa, Department of Agriculture, Food and Environment	2022-12-07	Sar 10	Potyvirus wisteriae	Potyvirus	Potyviridae	ssRNA(+)	668	GenBank	Italy: Liguria, Sarzana	Italy	Wisteria sinensis	2021	Wisteria vein mosaic virus isolate Sar 10 polyprotein gene, partial cds	plant leaf
OM417226	Wisteria vein mosaic virus	Pedrelli,A., Panattoni,A., Cotrozzi,L., Materazzi,A.	University of Pisa, Department of Agriculture, Food and Environment	2022-12-07	Sar 12	Potyvirus wisteriae	Potyvirus	Potyviridae	ssRNA(+)	668	GenBank	Italy: Liguria, Sarzana	Italy	Wisteria sinensis	2021	Wisteria vein mosaic virus isolate Sar 12 polyprotein gene, partial cds	plant leaf
OM417225	Wisteria vein mosaic virus	Pedrelli,A., Panattoni,A., Cotrozzi,L., Materazzi,A.	University of Pisa, Department of Agriculture, Food and Environment	2022-12-07	Sar 11	Potyvirus wisteriae	Potyvirus	Potyviridae	ssRNA(+)	525	GenBank	Italy: Liguria, Sarzana	Italy	Wisteria sinensis	2021	Wisteria vein mosaic virus isolate Sar 11 polyprotein gene, partial cds	plant leaf
NC_007216	Wisteria vein mosaic virus	Liang,W.X., Song,L.M., Tian,G.Z., Li,H.F., Fan,Z.F., Liang,W., Fan,Z., Tian,G., Li,H.	National Center for Biotechnology Information, NIH	2005-08-02	Beijing	Potyvirus wisteriae	Potyvirus	Potyviridae	ssRNA(+)	9695	RefSeq	China	China	Wisteria spp.	2004	Wisteria vein mosaic virus, complete genome
PP835448	Wisteria vein mosaic virus	Ciuffo,M., Mussano,P., Marra,M., Forgia,M., Accotto,G.P.	IPSP-CNR	2024-06-05	Gli2	Potyvirus wisteriae	Potyvirus	Potyviridae	ssRNA(+)	9680	GenBank	Italy	Italy	Wisteria floribunda	1996-09-04	Wisteria vein mosaic virus isolate Gli2, complete genome
NC_019412	Yam mild mosaic virus	Filho,F.D., Nicolini,C., Resende,R.D., Andrade,G.P., Pio-Ribeiro,G., Nagata,T., Rabelo-Filho,F.A.C., Resende,R.O.	National Center for Biotechnology Information, NIH	2012-11-13		Potyvirus yamplacidum	Potyvirus	Potyviridae	ssRNA(+)	9538	RefSeq	Brazil	Brazil	Dioscorea trifida	2009	Yam mild mosaic virus from Brazil, complete genome
NC_004752	Yam mosaic virus	Aleman,M.E., Marcos,J.F., Brugidou,C., Beachy,R.N., Fauquet,C., Aleman,M.-E.	National Center for Biotechnology Information, NIH	2003-04-28		Potyvirus yamtesselati	Potyvirus	Potyviridae	ssRNA(+)	9608	RefSeq					Yam mosaic virus, complete genome
NC_016441	Yambean mosaic virus	Fuentes,S., Heider,B., Tasso,R.C., Romero,E., Zum Felde,T., Kreuze,J.F.	National Center for Biotechnology Information, NIH	2011-12-13	SR	Potyvirus pachyrhizus	Potyvirus	Potyviridae	ssRNA(+)	9649	RefSeq	Peru	Peru	Pachyrhizus erosus	2011-01-01	Yam bean mosaic virus, complete genome
NC_011560	Zantedeschia mild mosaic virus	Huang,C.-H., Hu,W.-C., Yang,T.-C., Chang,Y.-C., Huang,C.H., Chang,Y.C.	National Center for Biotechnology Information, NIH	2008-11-12		Potyvirus zantedeschiatenuis	Potyvirus	Potyviridae	ssRNA(+)	9973	RefSeq	Taiwan	Taiwan	Zantedeschia		Zantedeschia mild mosaic virus, complete genome
NC_043172	Zucchini shoestring virus	Ibaba,J.D., Laing,M.D., Gubba,A.	National Center for Biotechnology Information, NIH	2019-06-28	RSA Patty pan	Potyvirus peporesticulae	Potyvirus	Potyviridae	ssRNA(+)	10308	RefSeq	South Africa	South Africa	Cucurbita pepo	2013	Zucchini shoestring virus polyprotein gene, complete cds; and PIPO gene, partial cds
NC_023175	Zucchini tigre mosaic virus	Romay,G., Lecoq,H., Desbiez,C.	National Center for Biotechnology Information, NIH	2014-01-02	Re01-25	Potyvirus pepotigris	Potyvirus	Potyviridae	ssRNA(+)	10346	RefSeq	France: La Reunion	France	Momordica charantia	2001	Zucchini tigre mosaic virus isolate Re01-25, complete genome
NC_003224	Zucchini yellow mosaic virus	Lin,S.-S., Hou,R.F., Yeh,S.-D.	National Center for Biotechnology Information, NIH	1999-07-20	TW-TN3	Potyvirus cucurbitaflavitesselati	Potyvirus	Potyviridae	ssRNA(+)	9591	RefSeq	Taiwan: Tainan	Taiwan	Luffa aegyptiaca		Zucchini yellow mosaic virus, complete genome
