# Supplementary material for: The Evolution of Wisteria Vein Mosaic Virus: A Case Study Approach to Track the Emergence of New Potyvirus Threats
Source: Pathogens. 2024 Nov 15;13(11):1001. doi: 10.3390/pathogens13111001 (PMC11597161; doi:10.3390/pathogens13111001)
Supplement: Supplementary file 1 [file pathogens-13-01001-s001.zip › Table S5.xlsx]

## Sheet: Table S5
Position	Region	Reference nt	Reference nt type	Alternate nt	Alternate nt type	Reference codon	Reference aa	Alternate codon	Alternate aa	Mutation type	Frequency	p-value
210	P1-Pro	C	Pyrimidine	G	Purine	GCA	A	GGA	G	Missense transversion	0.109091	0.009269
220	P1-Pro	A	Purine	G	Purine	GAA	E	GAG	E	Silent mutation	0.0530973	0.00980545
221	P1-Pro	A	Purine	T	Pyrimidine	AGT	S	TGT	C	Missense transversion	0.208	5.24202e-10
224	P1-Pro	A	Purine	T	Pyrimidine	AAA	K	TAA	*	Nonsense mutation	0.0920245	9.85904e-07
225	P1-Pro	A	Purine	T	Pyrimidine	AAA	K	ATA	I	Missense transversion	0.287425	1.64875e-20
226	P1-Pro	A	Purine	T	Pyrimidine	AAA	K	AAT	N	Missense transversion	0.0895522	1.63143e-07
227	P1-Pro	G	Purine	T	Pyrimidine	GgT	G	TgT	C	Missense transversion	0.17316	5.85307e-14
228	P1-Pro	g	Purine	C	Pyrimidine	GgT	G	GCT	A	Missense transversion	0.363372	4.35216e-46
230	P1-Pro	G	Purine	T	Pyrimidine	GTG	V	TTG	L	Missense transversion	0.0672269	2.36898e-08
232	P1-Pro	G	Purine	T	Pyrimidine	GTG	V	GTT	V	Silent mutation	0.0739796	6.21829e-10
233	P1-Pro	G	Purine	T	Pyrimidine	GAC	D	TAC	Y	Missense transversion	0.0340633	3.56889e-05
234	P1-Pro	A	Purine	T	Pyrimidine	GAC	D	GTC	V	Missense transversion	0.237288	3.71095e-45
235	P1-Pro	C	Pyrimidine	T	Pyrimidine	GAC	D	GAT	D	Silent mutation	0.0888383	2.12762e-16
236	P1-Pro	T	Pyrimidine	G	Purine	TTC	F	GTC	V	Missense transversion	0.102273	1.13139e-15
237	P1-Pro	T	Pyrimidine	G	Purine	TTC	F	TGC	C	Missense transversion	0.0461538	1.22948e-07
238	P1-Pro	C	Pyrimidine	T	Pyrimidine	TTC	F	TTT	F	Silent mutation	0.164241	7.1144e-33
239	P1-Pro	T	Pyrimidine	G	Purine	TGT	C	GGT	G	Missense transversion	0.0939335	1.82226e-16
240	P1-Pro	G	Purine	T	Pyrimidine	TGT	C	TTT	F	Missense transversion	0.0330709	2.37774e-07
241	P1-Pro	T	Pyrimidine	G	Purine	TGT	C	TGG	W	Missense transversion	0.112164	4.74336e-24
243	P1-Pro	C	Pyrimidine	T	Pyrimidine	GCA	A	GTA	V	Missense transition	0.2207	7.19998e-54
244	P1-Pro	A	Purine	T	Pyrimidine	GCA	A	GCT	A	Silent mutation	0.19945	1.34888e-55
245	P1-Pro	G	Purine	T	Pyrimidine	GCT	A	TCT	S	Missense transversion	0.0714286	1.46723e-18
246	P1-Pro	C	Pyrimidine	T	Pyrimidine	GCT	A	GTT	V	Missense transition	0.0381356	4.74629e-17
247	P1-Pro	T	Pyrimidine	G	Purine	GCT	A	GCG	A	Silent mutation	0.0499002	5.0851e-15
248	P1-Pro	G	Purine	T	Pyrimidine	GTT	V	TTT	F	Missense transversion	0.04276	3.75307e-13
254	P1-Pro	T	Pyrimidine	G	Purine	TCA	S	GCA	A	Missense transversion	0.0855529	1.65993e-33
255	P1-Pro	C	Pyrimidine	T	Pyrimidine	TCA	S	TTA	L	Missense transition	0.0862208	2.05118e-36
256	P1-Pro	A	Purine	T	Pyrimidine	TCA	S	TCT	S	Silent mutation	0.0873709	2.49503e-40
257	P1-Pro	C	Pyrimidine	T	Pyrimidine	CGT	R	TGT	C	Missense transition	0.0690131	5.79031e-34
259	P1-Pro	T	Pyrimidine	G	Purine	CGT	R	CGG	R	Silent mutation	0.0385588	1.36641e-18
260	P1-Pro	C	Pyrimidine	T	Pyrimidine	CCT	P	TCT	S	Missense transition	0.0531582	4.76843e-27
261	P1-Pro	C	Pyrimidine	G	Purine	CCT	P	CGT	R	Missense transversion	0.0540209	9.8843e-28
281	P1-Pro	A	Purine	G	Purine	AAT	N	GAT	D	Missense transition	0.354974	3.0262e-245
443	P1-Pro	T	Pyrimidine	C	Pyrimidine	TCA	S	CCA	P	Missense transition	0.0361712	1.48785e-24
447	P1-Pro	T	Pyrimidine	C	Pyrimidine	GTG	V	GCG	A	Missense transition	0.0570426	4.70533e-40
448	P1-Pro	G	Purine	A	Purine	GTG	V	GTA	V	Silent mutation	0.030343	2.66004e-20
451	P1-Pro	G	Purine	C	Pyrimidine	CAG	Q	CAC	H	Missense transversion	0.0687419	2.52817e-49
452	P1-Pro	A	Purine	C	Pyrimidine	AAA	K	CAA	Q	Missense transversion	0.0338983	1.20397e-22
453	P1-Pro	A	Purine	C	Pyrimidine	AAA	K	ACA	T	Missense transversion	0.0473186	4.90758e-32
455	P1-Pro	A	Purine	C	Pyrimidine	ACC	T	CCC	P	Missense transversion	0.0520512	3.5144e-35
460	P1-Pro	A	Purine	C	Pyrimidine	AAA	K	AAC	N	Missense transversion	0.0555822	3.3754e-36
462	P1-Pro	G	Purine	C	Pyrimidine	AGA	R	ACA	T	Missense transversion	0.0666071	3.82111e-45
475	P1-Pro	T	Pyrimidine	A	Purine	AAT	N	AAA	K	Missense transversion	0.0921158	2.50892e-70
476	P1-Pro	C	Pyrimidine	A	Purine	CTG	L	ATG	M	Missense transversion	0.237339	2.03946e-237
479	P1-Pro	t	Pyrimidine	C	Pyrimidine	tGT	C	CGT	R	Missense transition	0.475983	0
482	P1-Pro	t	Pyrimidine	C	Pyrimidine	tGg	W	CGg	R	Missense transition	0.460214	0
484	P1-Pro	g	Purine	T	Pyrimidine	tGg	W	tGT	C	Missense transversion	0.426203	0
489	P1-Pro	g	Purine	C	Pyrimidine	TgT	C	TCT	S	Missense transversion	0.380006	0
491	P1-Pro	t	Pyrimidine	A	Purine	tTG	L	ATG	M	Missense transversion	0.380022	0
495	P1-Pro	C	Pyrimidine	T	Pyrimidine	GCA	A	GTA	V	Missense transition	0.088977	1.29182e-207
496	P1-Pro	A	Purine	T	Pyrimidine	GCA	A	GCT	A	Silent mutation	0.103635	5.58663e-252
497	P1-Pro	G	Purine	T	Pyrimidine	GAG	E	TAG	*	Nonsense mutation	0.0598384	2.61447e-132
498	P1-Pro	A	Purine	T	Pyrimidine	GAG	E	GTG	V	Missense transversion	0.0903598	2.48803e-238
499	P1-Pro	G	Purine	T	Pyrimidine	GAG	E	GAT	D	Missense transversion	0.037037	8.86013e-81
501	P1-Pro	C	Pyrimidine	T	Pyrimidine	GCA	A	GTA	V	Missense transition	0.0671192	4.06008e-177
502	P1-Pro	A	Purine	T	Pyrimidine	GCA	A	GCT	A	Silent mutation	0.0565288	1.27373e-157
503	P1-Pro	C	Pyrimidine	T	Pyrimidine	CTC	L	TTC	F	Missense transition	0.0486842	6.47557e-124
504	P1-Pro	T	Pyrimidine	G	Purine	CTC	L	CGC	R	Missense transversion	0.0353196	2.22731e-82
505	P1-Pro	C	Pyrimidine	T	Pyrimidine	CTC	L	CTT	L	Silent mutation	0.0403055	5.49915e-99
506	P1-Pro	A	Purine	T	Pyrimidine	AGG	R	TGG	W	Missense transversion	0.0633314	8.75404e-170
558	P1-Pro	A	Purine	G	Purine	AAT	N	AGT	S	Missense transition	0.0411193	1.53291e-143
564	P1-Pro	A	Purine	G	Purine	GAG	E	GGG	G	Missense transition	0.0334684	9.4131e-120
680	P1-Pro	A	Purine	C	Pyrimidine	ACT	T	CCT	P	Missense transversion	0.0301871	2.19302e-144
685	P1-Pro	G	Purine	C	Pyrimidine	AAG	K	AAC	N	Missense transversion	0.0397928	8.51028e-198
687	P1-Pro	G	Purine	C	Pyrimidine	AGA	R	ACA	T	Missense transversion	0.0384757	3.58838e-188
965	P1-Pro	T	Pyrimidine	C	Pyrimidine	TAT	Y	CAT	H	Missense transition	0.0331754	9.32674e-99
997	P1-Pro	G	Purine	A	Purine	AGG	R	AGA	R	Silent mutation	0.0302959	2.4996e-73
998	P1-Pro	T	Pyrimidine	C	Pyrimidine	TCA	S	CCA	P	Missense transition	0.0949601	4.27591e-256
1002	P1-Pro	G	Purine	C	Pyrimidine	AGC	S	ACC	T	Missense transversion	0.0413476	1.27102e-107
1004	P1-Pro	A	Purine	C	Pyrimidine	ATA	I	CTA	L	Missense transversion	0.0397624	2.31757e-95
1005	P1-Pro	T	Pyrimidine	C	Pyrimidine	ATA	I	ACA	T	Missense transition	0.108232	5.51949e-296
1007	P1-Pro	A	Purine	C	Pyrimidine	ACG	T	CCG	P	Missense transversion	0.116811	5.56534e-304
1009	P1-Pro	G	Purine	C	Pyrimidine	ACG	T	ACC	T	Silent mutation	0.0938098	1.21483e-244
1010	P1-Pro	A	Purine	C	Pyrimidine	ACC	T	CCC	P	Missense transversion	0.0378662	5.06788e-86
1011	P1-Pro	C	Pyrimidine	A	Purine	ACC	T	AAC	N	Missense transversion	0.0552686	2.40441e-128
1013	P1-Pro	A	Purine	C	Pyrimidine	ATG	M	CTG	L	Missense transversion	0.0408667	9.05356e-87
1014	P1-Pro	T	Pyrimidine	C	Pyrimidine	ATG	M	ACG	T	Missense transition	0.0673306	4.23729e-166
1015	P1-Pro	G	Purine	C	Pyrimidine	ATG	M	ATC	I	Missense transversion	0.0349927	2.48701e-79
1018	P1-Pro	T	Pyrimidine	C	Pyrimidine	CAT	H	CAC	H	Silent mutation	0.166087	0
1021	P1-Pro	T	Pyrimidine	C	Pyrimidine	ACT	T	ACC	T	Silent mutation	0.126882	2.66798e-259
1022	P1-Pro	A	Purine	C	Pyrimidine	AAT	N	CAT	H	Missense transversion	0.118901	7.48972e-233
1024	P1-Pro	T	Pyrimidine	C	Pyrimidine	AAT	N	AAC	N	Silent mutation	0.0440454	7.11539e-84
1026	P1-Pro	T	Pyrimidine	C	Pyrimidine	CTA	L	CCA	P	Missense transition	0.060561	4.11418e-110
1027	P1-Pro	A	Purine	C	Pyrimidine	CTA	L	CTC	L	Silent mutation	0.061759	9.0585e-109
1049	P1-Pro	A	Purine	G	Purine	AGA	R	GGA	G	Missense transition	0.0353082	9.57537e-54
1051	P1-Pro	A	Purine	T	Pyrimidine	AGA	R	AGT	S	Missense transversion	0.0323173	1.9646e-53
1052	P1-Pro	A	Purine	G	Purine	AAA	K	GAA	E	Missense transition	0.0331185	2.22485e-56
1053	P1-Pro	A	Purine	G	Purine	AAA	K	AGA	R	Missense transition	0.0463197	2.59979e-86
1054	P1-Pro	A	Purine	G	Purine	AAA	K	AAG	K	Silent mutation	0.20235	0
1055	P1-Pro	T	Pyrimidine	G	Purine	TCT	S	GCT	A	Missense transversion	0.0406434	3.01413e-97
1056	P1-Pro	C	Pyrimidine	T	Pyrimidine	TCT	S	TTT	F	Missense transition	0.0513444	1.85434e-163
1059	P1-Pro	G	Purine	T	Pyrimidine	GGG	G	GTG	V	Missense transversion	0.0384527	2.05333e-98
1060	P1-Pro	G	Purine	T	Pyrimidine	GGG	G	GGT	G	Silent mutation	0.0368586	2.17905e-94
1061	P1-Pro	A	Purine	T	Pyrimidine	AGG	R	TGG	W	Missense transversion	0.285394	0
1063	P1-Pro	G	Purine	T	Pyrimidine	AGG	R	AGT	S	Missense transversion	0.078083	8.22146e-253
1064	P1-Pro	C	Pyrimidine	T	Pyrimidine	CTT	L	TTT	F	Missense transition	0.26063	0
1065	P1-Pro	T	Pyrimidine	G	Purine	CTT	L	CGT	R	Missense transversion	0.059034	1.80432e-193
1066	P1-Pro	T	Pyrimidine	G	Purine	CTT	L	CTG	L	Silent mutation	0.0770118	1.07043e-269
1068	P1-Pro	T	Pyrimidine	G	Purine	GTA	V	GGA	G	Missense transversion	0.176521	0
1069	P1-Pro	A	Purine	T	Pyrimidine	GTA	V	GTT	V	Silent mutation	0.106551	0
1070	P1-Pro	A	Purine	T	Pyrimidine	AGT	S	TGT	C	Missense transversion	0.162666	0
1072	P1-Pro	T	Pyrimidine	G	Purine	AGT	S	AGG	R	Missense transversion	0.0649917	2.86917e-253
1074	P1-Pro	C	Pyrimidine	T	Pyrimidine	GCT	A	GTT	V	Missense transition	0.0790252	0
1075	P1-Pro	T	Pyrimidine	G	Purine	GCT	A	GCG	A	Silent mutation	0.0427524	1.98549e-163
1076	P1-Pro	T	Pyrimidine	C	Pyrimidine	TTT	F	CTT	L	Missense transition	0.030869	7.90188e-116
1080	P1-Pro	A	Purine	G	Purine	GAT	D	GGT	G	Missense transition	0.0436112	5.82918e-175
1122	HC-Pro	C	Pyrimidine	T	Pyrimidine	ACT	T	ATT	I	Missense transition	0.121173	0
1173	HC-Pro	C	Pyrimidine	T	Pyrimidine	TCA	S	TTA	L	Missense transition	0.150538	0
1222	HC-Pro	A	Purine	G	Purine	CAA	Q	CAG	Q	Silent mutation	0.030322	1.88218e-176
1228	HC-Pro	C	Pyrimidine	T	Pyrimidine	GGC	G	GGT	G	Silent mutation	0.0360625	1.28508e-216
1230	HC-Pro	A	Purine	T	Pyrimidine	GAG	E	GTG	V	Missense transversion	0.0404234	1.80568e-250
1366	HC-Pro	A	Purine	G	Purine	AAA	K	AAG	K	Silent mutation	0.0485039	0
1367	HC-Pro	C	Pyrimidine	T	Pyrimidine	CTT	L	TTT	F	Missense transition	0.0450287	0
1368	HC-Pro	T	Pyrimidine	G	Purine	CTT	L	CGT	R	Missense transversion	0.0497512	0
1374	HC-Pro	A	Purine	T	Pyrimidine	GAA	E	GTA	V	Missense transversion	0.0740238	0
1375	HC-Pro	A	Purine	G	Purine	GAA	E	GAG	E	Silent mutation	0.0789794	0
1376	HC-Pro	G	Purine	T	Pyrimidine	GAT	D	TAT	Y	Missense transversion	0.0717779	0
1377	HC-Pro	A	Purine	G	Purine	GAT	D	GGT	G	Missense transition	0.0910162	0
1382	HC-Pro	A	Purine	T	Pyrimidine	AAG	K	TAG	*	Nonsense mutation	0.0311337	7.38677e-267
1383	HC-Pro	A	Purine	T	Pyrimidine	AAG	K	ATG	M	Missense transversion	0.051059	0
1385	HC-Pro	C	Pyrimidine	T	Pyrimidine	CAG	Q	TAG	*	Nonsense mutation	0.0394296	0
1386	HC-Pro	A	Purine	T	Pyrimidine	CAG	Q	CTG	L	Missense transversion	0.0811357	0
1388	HC-Pro	A	Purine	T	Pyrimidine	ATG	M	TTG	L	Missense transversion	0.0794856	0
1391	HC-Pro	G	Purine	T	Pyrimidine	GAT	D	TAT	Y	Missense transversion	0.0472589	0
1392	HC-Pro	A	Purine	T	Pyrimidine	GAT	D	GTT	V	Missense transversion	0.0649316	0
1399	HC-Pro	C	Pyrimidine	T	Pyrimidine	GTC	V	GTT	V	Silent mutation	0.062682	0
1402	HC-Pro	A	Purine	G	Purine	GGA	G	GGG	G	Silent mutation	0.0797653	0
1404	HC-Pro	A	Purine	G	Purine	TAT	Y	TGT	C	Missense transition	0.0572749	0
1409	HC-Pro	A	Purine	G	Purine	AAG	K	GAG	E	Missense transition	0.0308891	0
1547	HC-Pro	T	Pyrimidine	C	Pyrimidine	TCT	S	CCT	P	Missense transition	0.0571215	0
1549	HC-Pro	T	Pyrimidine	C	Pyrimidine	TCT	S	TCC	S	Silent mutation	0.0335575	0
1551	HC-Pro	T	Pyrimidine	C	Pyrimidine	GTA	V	GCA	A	Missense transition	0.0596398	0
1552	HC-Pro	A	Purine	C	Pyrimidine	GTA	V	GTC	V	Silent mutation	0.0309082	1.18592e-286
1553	HC-Pro	T	Pyrimidine	C	Pyrimidine	TCG	S	CCG	P	Missense transition	0.0812152	0
1555	HC-Pro	G	Purine	C	Pyrimidine	TCG	S	TCC	S	Silent mutation	0.129719	0
1557	HC-Pro	A	Purine	C	Pyrimidine	CAA	Q	CCA	P	Missense transversion	0.0532155	0
1560	HC-Pro	G	Purine	C	Pyrimidine	AGT	S	ACT	T	Missense transversion	0.113044	0
1561	HC-Pro	T	Pyrimidine	C	Pyrimidine	AGT	S	AGC	S	Silent mutation	0.035854	2.2146e-286
1562	HC-Pro	G	Purine	C	Pyrimidine	GAA	E	CAA	Q	Missense transversion	0.0952821	0
1564	HC-Pro	A	Purine	C	Pyrimidine	GAA	E	GAC	D	Missense transversion	0.0790875	0
1566	HC-Pro	T	Pyrimidine	C	Pyrimidine	CTG	L	CCG	P	Missense transition	0.103534	0
1567	HC-Pro	G	Purine	C	Pyrimidine	CTG	L	CTC	L	Silent mutation	0.037653	2.46126e-282
1568	HC-Pro	G	Purine	C	Pyrimidine	GAA	E	CAA	Q	Missense transversion	0.0399691	8.60428e-304
1569	HC-Pro	A	Purine	C	Pyrimidine	GAA	E	GCA	A	Missense transversion	0.0690402	0
1570	HC-Pro	A	Purine	C	Pyrimidine	GAA	E	GAC	D	Missense transversion	0.0302606	7.55444e-205
1572	HC-Pro	A	Purine	C	Pyrimidine	CAA	Q	CCA	P	Missense transversion	0.0507327	0
1573	HC-Pro	A	Purine	T	Pyrimidine	CAA	Q	CAT	H	Missense transversion	0.0409924	7.59438e-297
1574	HC-Pro	G	Purine	C	Pyrimidine	GCG	A	CCG	P	Missense transversion	0.0505584	0
1576	HC-Pro	G	Purine	C	Pyrimidine	GCG	A	GCC	A	Silent mutation	0.0308349	4.59389e-186
1577	HC-Pro	T	Pyrimidine	C	Pyrimidine	TCT	S	CCT	P	Missense transition	0.198731	0
1579	HC-Pro	T	Pyrimidine	C	Pyrimidine	TCT	S	TCC	S	Silent mutation	0.220711	0
1582	HC-Pro	A	Purine	C	Pyrimidine	AAA	K	AAC	N	Missense transversion	0.0847211	0
1587	HC-Pro	T	Pyrimidine	C	Pyrimidine	CTC	L	CCC	P	Missense transition	0.0400024	4.11236e-235
1589	HC-Pro	C	Pyrimidine	A	Purine	CTT	L	ATT	I	Missense transversion	0.094679	0
1590	HC-Pro	T	Pyrimidine	A	Purine	CTT	L	CAT	H	Missense transversion	0.0314099	6.41934e-133
1592	HC-Pro	G	Purine	A	Purine	GCA	A	ACA	T	Missense transition	0.0331405	6.97495e-130
1600	HC-Pro	T	Pyrimidine	C	Pyrimidine	ACT	T	ACC	T	Silent mutation	0.0524868	3.75636e-208
1716	HC-Pro	A	Purine	C	Pyrimidine	GAC	D	GCC	A	Missense transversion	0.0817741	6.58486e-222
1721	HC-Pro	A	Purine	C	Pyrimidine	AAT	N	CAT	H	Missense transversion	0.0685916	8.52823e-168
1723	HC-Pro	T	Pyrimidine	C	Pyrimidine	AAT	N	AAC	N	Silent mutation	0.0776724	9.97758e-189
1724	HC-Pro	G	Purine	A	Purine	GGA	G	AGA	R	Missense transition	0.0427668	1.80783e-94
1725	HC-Pro	G	Purine	C	Pyrimidine	GGA	G	GCA	A	Missense transversion	0.0531987	2.4289e-119
1748	HC-Pro	G	Purine	C	Pyrimidine	GGA	G	CGA	R	Missense transversion	0.0635334	2.47457e-149
1749	HC-Pro	G	Purine	C	Pyrimidine	GGA	G	GCA	A	Missense transversion	0.0476744	2.23688e-111
1752	HC-Pro	G	Purine	C	Pyrimidine	AGA	R	ACA	T	Missense transversion	0.067638	2.90087e-156
1757	HC-Pro	T	Pyrimidine	C	Pyrimidine	TCT	S	CCT	P	Missense transition	0.110009	7.68705e-244
1759	HC-Pro	T	Pyrimidine	C	Pyrimidine	TCT	S	TCC	S	Silent mutation	0.0686448	1.9099e-148
1761	HC-Pro	A	Purine	C	Pyrimidine	AAA	K	ACA	T	Missense transversion	0.0596242	9.78226e-121
1762	HC-Pro	A	Purine	C	Pyrimidine	AAA	K	AAC	N	Missense transversion	0.0422068	5.64835e-82
1763	HC-Pro	A	Purine	C	Pyrimidine	AGA	R	CGA	R	Silent mutation	0.0674663	3.81054e-137
1764	HC-Pro	G	Purine	C	Pyrimidine	AGA	R	ACA	T	Missense transversion	0.0598291	2.218e-114
1766	HC-Pro	T	Pyrimidine	C	Pyrimidine	TTC	F	CTC	L	Missense transition	0.0337349	3.6662e-57
1800	HC-Pro	C	Pyrimidine	T	Pyrimidine	TCT	S	TTT	F	Missense transition	0.113719	1.22418e-187
1806	HC-Pro	G	Purine	C	Pyrimidine	GGC	G	GCC	A	Missense transversion	0.0439889	3.99933e-64
1808	HC-Pro	T	Pyrimidine	C	Pyrimidine	TAC	Y	CAC	H	Missense transition	0.0489097	1.16567e-70
1812	HC-Pro	G	Purine	C	Pyrimidine	AGT	S	ACT	T	Missense transversion	0.0494483	2.28335e-71
1813	HC-Pro	T	Pyrimidine	C	Pyrimidine	AGT	S	AGC	S	Silent mutation	0.0455022	3.41741e-63
1814	HC-Pro	A	Purine	C	Pyrimidine	AAA	K	CAA	Q	Missense transversion	0.0383052	1.59638e-51
1817	HC-Pro	T	Pyrimidine	C	Pyrimidine	TAT	Y	CAT	H	Missense transition	0.0418096	2.68741e-56
1819	HC-Pro	T	Pyrimidine	C	Pyrimidine	TAT	Y	TAC	Y	Silent mutation	0.0366042	4.88872e-48
1825	HC-Pro	T	Pyrimidine	C	Pyrimidine	ATT	I	ATC	I	Silent mutation	0.038561	1.37886e-48
1831	HC-Pro	G	Purine	C	Pyrimidine	AGG	R	AGC	S	Missense transversion	0.0356283	1.59339e-43
1840	HC-Pro	T	Pyrimidine	C	Pyrimidine	AAT	N	AAC	N	Silent mutation	0.170119	3.63873e-224
1841	HC-Pro	G	Purine	C	Pyrimidine	GGA	G	CGA	R	Missense transversion	0.0407895	7.53097e-51
1842	HC-Pro	G	Purine	C	Pyrimidine	GGA	G	GCA	A	Missense transversion	0.140841	1.63158e-177
1843	HC-Pro	A	Purine	C	Pyrimidine	GGA	G	GGC	G	Silent mutation	0.0666118	5.50651e-75
1845	HC-Pro	A	Purine	C	Pyrimidine	CAA	Q	CCA	P	Missense transversion	0.0461054	1.14304e-49
1846	HC-Pro	A	Purine	C	Pyrimidine	CAA	Q	CAC	H	Missense transversion	0.131602	5.48065e-152
1848	HC-Pro	G	Purine	C	Pyrimidine	AGG	R	ACG	T	Missense transversion	0.130564	2.77573e-150
1849	HC-Pro	G	Purine	C	Pyrimidine	AGG	R	AGC	S	Missense transversion	0.0432677	9.07864e-43
1850	HC-Pro	G	Purine	C	Pyrimidine	GAA	E	CAA	Q	Missense transversion	0.0635122	8.18703e-65
1851	HC-Pro	A	Purine	C	Pyrimidine	GAA	E	GCA	A	Missense transversion	0.0311797	7.49214e-29
1854	HC-Pro	T	Pyrimidine	C	Pyrimidine	TTA	L	TCA	S	Missense transition	0.0572198	5.94582e-54
1855	HC-Pro	A	Purine	G	Purine	TTA	L	TTG	L	Silent mutation	0.106891	2.68874e-111
1856	HC-Pro	G	Purine	C	Pyrimidine	GCT	A	CCT	P	Missense transversion	0.0323341	6.6456e-29
1939	HC-Pro	A	Purine	G	Purine	ATA	I	ATG	M	Missense transition	0.0398148	2.66779e-27
1940	HC-Pro	A	Purine	T	Pyrimidine	ACT	T	TCT	S	Missense transversion	0.04306	3.78647e-30
1941	HC-Pro	C	Pyrimidine	G	Purine	ACT	T	AGT	S	Missense transversion	0.15949	6.10764e-139
1943	HC-Pro	A	Purine	T	Pyrimidine	ATG	M	TTG	L	Missense transversion	0.0458815	2.06659e-43
1945	HC-Pro	G	Purine	T	Pyrimidine	ATG	M	ATT	I	Missense transversion	0.0549142	4.88744e-55
1946	HC-Pro	G	Purine	T	Pyrimidine	GCT	A	TCT	S	Missense transversion	0.158247	2.27298e-177
1947	HC-Pro	C	Pyrimidine	T	Pyrimidine	GCT	A	GTT	V	Missense transition	0.0407407	1.9911e-50
1948	HC-Pro	T	Pyrimidine	G	Purine	GCT	A	GCG	A	Silent mutation	0.0948144	1.41691e-101
1951	HC-Pro	T	Pyrimidine	G	Purine	TGT	C	TGG	W	Missense transversion	0.105173	5.12417e-120
1954	HC-Pro	C	Pyrimidine	T	Pyrimidine	GTC	V	GTT	V	Silent mutation	0.1039	1.31691e-141
1956	HC-Pro	C	Pyrimidine	T	Pyrimidine	TCT	S	TTT	F	Missense transition	0.090265	5.29249e-125
1957	HC-Pro	T	Pyrimidine	G	Purine	TCT	S	TCG	S	Silent mutation	0.0773223	1.86999e-93
1958	HC-Pro	A	Purine	T	Pyrimidine	AAG	K	TAG	*	Nonsense mutation	0.0933842	4.00424e-131
1959	HC-Pro	A	Purine	T	Pyrimidine	AAG	K	ATG	M	Missense transversion	0.116493	1.16851e-169
1961	HC-Pro	C	Pyrimidine	T	Pyrimidine	CAG	Q	TAG	*	Nonsense mutation	0.063588	2.15714e-88
1962	HC-Pro	A	Purine	T	Pyrimidine	CAG	Q	CTG	L	Missense transversion	0.103004	3.9061e-147
1965	HC-Pro	A	Purine	T	Pyrimidine	GAT	D	GTT	V	Missense transversion	0.0505828	1.47398e-69
1970	HC-Pro	A	Purine	T	Pyrimidine	AAT	N	TAT	Y	Missense transversion	0.0402401	1.4458e-54
1971	HC-Pro	A	Purine	G	Purine	AAT	N	AGT	S	Missense transition	0.104858	2.25638e-158
1973	HC-Pro	T	Pyrimidine	G	Purine	TTT	F	GTT	V	Missense transversion	0.101112	1.17434e-154
1976	HC-Pro	A	Purine	G	Purine	ATA	I	GTA	V	Missense transition	0.109201	5.48977e-179
1977	HC-Pro	T	Pyrimidine	G	Purine	ATA	I	AGA	R	Missense transversion	0.0801475	1.56545e-127
1978	HC-Pro	A	Purine	G	Purine	ATA	I	ATG	M	Missense transition	0.128812	2.91421e-218
1980	HC-Pro	A	Purine	T	Pyrimidine	TAT	Y	TTT	F	Missense transversion	0.0433173	8.41349e-76
1982	HC-Pro	C	Pyrimidine	G	Purine	CCT	P	GCT	A	Missense transversion	0.151311	2.15151e-286
1983	HC-Pro	C	Pyrimidine	T	Pyrimidine	CCT	P	CTT	L	Missense transition	0.104439	4.79851e-200
1984	HC-Pro	T	Pyrimidine	G	Purine	CCT	P	CCG	P	Silent mutation	0.0446834	2.84447e-78
1985	HC-Pro	T	Pyrimidine	G	Purine	TGC	C	GGC	G	Missense transversion	0.0423341	2.46279e-75
1987	HC-Pro	C	Pyrimidine	T	Pyrimidine	TGC	C	TGT	C	Silent mutation	0.0387127	7.30041e-77
1993	HC-Pro	T	Pyrimidine	G	Purine	TGT	C	TGG	W	Missense transversion	0.0323746	1.36746e-62
1997	HC-Pro	A	Purine	G	Purine	ACA	T	GCA	A	Missense transition	0.0404875	1.54565e-83
2011	HC-Pro	G	Purine	A	Purine	GGG	G	GGA	G	Silent mutation	0.0590576	6.69734e-135
2026	HC-Pro	A	Purine	G	Purine	TCA	S	TCG	S	Silent mutation	0.184816	0
2153	HC-Pro	A	Purine	G	Purine	ATT	I	GTT	V	Missense transition	0.0437262	1.87386e-137
2159	HC-Pro	C	Pyrimidine	G	Purine	CTT	L	GTT	V	Missense transversion	0.0431481	1.70688e-140
2160	HC-Pro	T	Pyrimidine	G	Purine	CTT	L	CGT	R	Missense transversion	0.0302798	3.55129e-92
2163	HC-Pro	C	Pyrimidine	G	Purine	GCC	A	GGC	G	Missense transversion	0.0308493	1.03924e-100
2165	HC-Pro	A	Purine	G	Purine	ATG	M	GTG	V	Missense transition	0.0312081	5.88518e-103
2175	HC-Pro	A	Purine	G	Purine	AAT	N	AGT	S	Missense transition	0.0316277	9.06841e-109
2208	HC-Pro	A	Purine	G	Purine	AAA	K	AGA	R	Missense transition	0.0309341	1.5098e-134
2209	HC-Pro	A	Purine	T	Pyrimidine	AAA	K	AAT	N	Missense transversion	0.0324924	3.60608e-145
2210	HC-Pro	A	Purine	G	Purine	ATG	M	GTG	V	Missense transition	0.0451918	8.31345e-216
2218	HC-Pro	A	Purine	G	Purine	CGA	R	CGG	R	Silent mutation	0.0452218	8.61289e-243
2220	HC-Pro	A	Purine	G	Purine	GAT	D	GGT	G	Missense transition	0.0470633	2.7492e-265
2341	HC-Pro	T	Pyrimidine	C	Pyrimidine	GAT	D	GAC	D	Silent mutation	0.0308027	5.50879e-138
2345	HC-Pro	G	Purine	A	Purine	GCC	A	ACC	T	Missense transition	0.0452382	1.83072e-213
2348	HC-Pro	T	Pyrimidine	C	Pyrimidine	TGT	C	CGT	R	Missense transition	0.0968908	0
2349	HC-Pro	G	Purine	C	Pyrimidine	TGT	C	TCT	S	Missense transversion	0.031899	2.02222e-142
2350	HC-Pro	T	Pyrimidine	C	Pyrimidine	TGT	C	TGC	C	Silent mutation	0.241135	0
2352	HC-Pro	A	Purine	C	Pyrimidine	CAA	Q	CCA	P	Missense transversion	0.0356103	8.24121e-152
2354	HC-Pro	A	Purine	C	Pyrimidine	ACA	T	CCA	P	Missense transversion	0.13762	0
2357	HC-Pro	A	Purine	C	Pyrimidine	ATG	M	CTG	L	Missense transversion	0.0497233	2.98001e-183
2358	HC-Pro	T	Pyrimidine	C	Pyrimidine	ATG	M	ACG	T	Missense transition	0.215583	0
2359	HC-Pro	G	Purine	C	Pyrimidine	ATG	M	ATC	I	Missense transversion	0.0677438	3.81198e-299
2362	HC-Pro	T	Pyrimidine	C	Pyrimidine	CAT	H	CAC	H	Silent mutation	0.0431897	2.50728e-134
2363	HC-Pro	G	Purine	C	Pyrimidine	GTT	V	CTT	L	Missense transversion	0.0319368	2.14323e-86
2366	HC-Pro	A	Purine	G	Purine	ATT	I	GTT	V	Missense transition	0.0340416	6.64004e-93
2370	HC-Pro	A	Purine	G	Purine	GAC	D	GGC	G	Missense transition	0.0626501	1.64984e-184
2371	HC-Pro	C	Pyrimidine	G	Purine	GAC	D	GAG	E	Missense transversion	0.0415719	3.78791e-118
2373	HC-Pro	C	Pyrimidine	T	Pyrimidine	TCA	S	TTA	L	Missense transition	0.0516062	3.67394e-160
2374	HC-Pro	A	Purine	T	Pyrimidine	TCA	S	TCT	S	Silent mutation	0.0375363	2.4818e-116
2375	HC-Pro	T	Pyrimidine	G	Purine	TTT	F	GTT	V	Missense transversion	0.0400083	7.4118e-119
2380	HC-Pro	C	Pyrimidine	G	Purine	GGC	G	GGG	G	Silent mutation	0.08129	4.12047e-276
2382	HC-Pro	C	Pyrimidine	G	Purine	TCT	S	TGT	C	Missense transversion	0.0888218	0
2387	HC-Pro	A	Purine	G	Purine	ACA	T	GCA	A	Missense transition	0.0851416	0
2388	HC-Pro	C	Pyrimidine	G	Purine	ACA	T	AGA	R	Missense transversion	0.0435715	3.70662e-158
2389	HC-Pro	A	Purine	T	Pyrimidine	ACA	T	ACT	T	Silent mutation	0.0566102	9.63312e-214
2397	HC-Pro	A	Purine	G	Purine	TAC	Y	TGC	C	Missense transition	0.0318803	1.52554e-125
2400	HC-Pro	A	Purine	G	Purine	CAT	H	CGT	R	Missense transition	0.0311203	1.49292e-122
2408	HC-Pro	A	Purine	G	Purine	AAA	K	GAA	E	Missense transition	0.0352682	2.55896e-145
2409	HC-Pro	A	Purine	G	Purine	AAA	K	AGA	R	Missense transition	0.0414555	6.27624e-176
2468	HC-Pro	A	Purine	G	Purine	AAG	K	GAG	E	Missense transition	0.0315107	1.86412e-169
2469	HC-Pro	A	Purine	T	Pyrimidine	AAG	K	ATG	M	Missense transversion	0.0445284	1.67332e-250
2472	HC-Pro	T	Pyrimidine	G	Purine	TTT	F	TGT	C	Missense transversion	0.0482874	1.60041e-307
2473	HC-Pro	T	Pyrimidine	G	Purine	TTT	F	TTG	L	Missense transversion	0.0795721	0
2474	HC-Pro	T	Pyrimidine	G	Purine	TAT	Y	GAT	D	Missense transversion	0.046846	2.25086e-319
2475	HC-Pro	A	Purine	T	Pyrimidine	TAT	Y	TTT	F	Missense transversion	0.0332075	1.4475e-241
2476	HC-Pro	T	Pyrimidine	G	Purine	TAT	Y	TAG	*	Nonsense mutation	0.0438171	4.16916e-300
2477	HC-Pro	A	Purine	T	Pyrimidine	AGA	R	TGA	*	Nonsense mutation	0.0947835	0
2479	HC-Pro	A	Purine	T	Pyrimidine	AGA	R	AGT	S	Missense transversion	0.0626598	0
2483	HC-Pro	G	Purine	T	Pyrimidine	GGT	G	TGT	C	Missense transversion	0.046108	0
2488	P3	C	Pyrimidine	T	Pyrimidine	GGC	G	GGT	G	Silent mutation	0.0570483	0
2490	P3	A	Purine	T	Pyrimidine	GAA	E	GTA	V	Missense transversion	0.033416	1.74162e-271
2491	P3	A	Purine	T	Pyrimidine	GAA	E	GAT	D	Missense transversion	0.0425614	0
2536	P3	C	Pyrimidine	T	Pyrimidine	GTC	V	GTT	V	Silent mutation	0.164742	0
2800	P3	C	Pyrimidine	T	Pyrimidine	CTC	L	CTT	L	Silent mutation	0.0435322	5.98323e-294
2803	P3	T	Pyrimidine	C	Pyrimidine	AAT	N	AAC	N	Silent mutation	0.0302193	2.86118e-185
2815	P3	G	Purine	C	Pyrimidine	AAG	K	AAC	N	Missense transversion	0.0400449	7.52531e-200
2816	P3	G	Purine	C	Pyrimidine	GCC	A	CCC	P	Missense transversion	0.0376946	1.0764e-191
2818	P3	C	Pyrimidine	A	Purine	GCC	A	GCA	A	Silent mutation	0.0312823	4.00904e-136
2819	P3	T	Pyrimidine	G	Purine	TCC	S	GCC	A	Missense transversion	0.0303852	1.02455e-152
2822	P3	C	Pyrimidine	A	Purine	CAC	H	AAC	N	Missense transversion	0.0378128	2.41045e-163
2823	P3	A	Purine	C	Pyrimidine	CAC	H	CCC	P	Missense transversion	0.105205	0
2824	P3	C	Pyrimidine	A	Purine	CAC	H	CAA	Q	Missense transversion	0.0422026	2.9713e-174
2825	P3	T	Pyrimidine	C	Pyrimidine	TCA	S	CCA	P	Missense transition	0.239609	0
2827	P3	A	Purine	C	Pyrimidine	TCA	S	TCC	S	Silent mutation	0.0329814	2.23104e-105
2828	P3	T	Pyrimidine	C	Pyrimidine	TAT	Y	CAT	H	Missense transition	0.197097	0
2829	P3	A	Purine	C	Pyrimidine	TAT	Y	TCT	S	Missense transversion	0.14474	0
2830	P3	T	Pyrimidine	C	Pyrimidine	TAT	Y	TAC	Y	Silent mutation	0.519249	0
2831	P3	A	Purine	C	Pyrimidine	AAG	K	CAG	Q	Missense transversion	0.0629307	4.18103e-184
2832	P3	A	Purine	C	Pyrimidine	AAG	K	ACG	T	Missense transversion	0.103734	0
2833	P3	G	Purine	C	Pyrimidine	AAG	K	AAC	N	Missense transversion	0.437932	0
2834	P3	C	Pyrimidine	A	Purine	CCA	P	ACA	T	Missense transversion	0.0914279	5.23866e-250
2837	P3	G	Purine	C	Pyrimidine	GCA	A	CCA	P	Missense transversion	0.120859	0
2838	P3	C	Pyrimidine	A	Purine	GCA	A	GAA	E	Missense transversion	0.0511663	1.77506e-98
2839	P3	A	Purine	C	Pyrimidine	GCA	A	GCC	A	Silent mutation	0.075923	7.08816e-144
2840	P3	A	Purine	C	Pyrimidine	AGG	R	CGG	R	Silent mutation	0.492781	0
2841	P3	G	Purine	C	Pyrimidine	AGG	R	ACG	T	Missense transversion	0.212431	2.06048e-279
2842	P3	G	Purine	T	Pyrimidine	AGG	R	AGT	S	Missense transversion	0.110866	2.34237e-139
2843	P3	G	Purine	C	Pyrimidine	GAT	D	CAT	H	Missense transversion	0.247521	1.04875e-253
2845	P3	T	Pyrimidine	A	Purine	GAT	D	GAA	E	Missense transversion	0.0338305	1.10039e-27
2846	P3	T	Pyrimidine	A	Purine	TTA	L	ATA	I	Missense transversion	0.0445728	7.05732e-34
2847	P3	T	Pyrimidine	C	Pyrimidine	TTA	L	TCA	S	Missense transition	0.0513502	5.99839e-37
2888	P3	T	Pyrimidine	G	Purine	TTG	L	GTG	V	Missense transversion	0.0589914	4.42572e-41
2895	P3	A	Purine	T	Pyrimidine	GAA	E	GTA	V	Missense transversion	0.0489967	9.82612e-35
2896	P3	A	Purine	G	Purine	GAA	E	GAG	E	Silent mutation	0.0557362	2.49935e-39
2897	P3	A	Purine	T	Pyrimidine	AAT	N	TAT	Y	Missense transversion	0.0579169	6.44836e-41
2898	P3	A	Purine	T	Pyrimidine	AAT	N	ATT	I	Missense transversion	0.0545709	1.03442e-38
2901	P3	G	Purine	A	Purine	GGG	G	GAG	E	Missense transition	0.0364372	3.65089e-25
2902	P3	G	Purine	A	Purine	GGG	G	GGA	G	Silent mutation	0.199288	9.32761e-157
2923	P3	A	Purine	G	Purine	AAA	K	AAG	K	Silent mutation	0.0356985	2.33626e-25
2935	P3	G	Purine	A	Purine	GTG	V	GTA	V	Silent mutation	0.369487	6.63187e-310
2949	P3	A	Purine	G	Purine	TAT	Y	TGT	C	Missense transition	0.0497186	1.8943e-32
2953	P3	A	Purine	G	Purine	GTA	V	GTG	V	Silent mutation	0.0412926	1.87308e-28
2978	P3	G	Purine	A	Purine	GCA	A	ACA	T	Missense transition	0.0316506	1.46135e-24
2982	P3	T	Pyrimidine	C	Pyrimidine	CTA	L	CCA	P	Missense transition	0.0414889	7.47615e-33
3093	P3	G	Purine	T	Pyrimidine	GGC	G	GTC	V	Missense transversion	0.0331034	2.78306e-21
3094	P3	C	Pyrimidine	G	Purine	GGC	G	GGG	G	Silent mutation	0.0569995	6.42088e-39
3099	P3	T	Pyrimidine	G	Purine	GTG	V	GGG	G	Missense transversion	0.0376492	1.32616e-24
3101	P3	A	Purine	T	Pyrimidine	AGT	S	TGT	C	Missense transversion	0.0386246	4.79653e-25
3105	P3	C	Pyrimidine	T	Pyrimidine	GCG	A	GTG	V	Missense transition	0.0417096	3.28848e-24
3111	P3	T	Pyrimidine	C	Pyrimidine	TTC	F	TCC	S	Missense transition	0.0434783	5.6183e-26
3114	P3	T	Pyrimidine	C	Pyrimidine	ATC	I	ACC	T	Missense transition	0.0617861	5.07354e-37
3117	P3	A	Purine	C	Pyrimidine	AAT	N	ACT	T	Missense transversion	0.0447514	1.03152e-25
3118	P3	T	Pyrimidine	C	Pyrimidine	AAT	N	AAC	N	Silent mutation	0.044186	5.64182e-25
3124	P3	G	Purine	A	Purine	CAG	Q	CAA	Q	Silent mutation	0.251069	2.91789e-146
3125	P3	T	Pyrimidine	C	Pyrimidine	TCA	S	CCA	P	Missense transition	0.0349265	4.02708e-22
3132	P3	T	Pyrimidine	C	Pyrimidine	CTA	L	CCA	P	Missense transition	0.216448	5.27567e-135
3135	P3	G	Purine	C	Pyrimidine	AGA	R	ACA	T	Missense transversion	0.261377	1.81714e-154
3137	P3	A	Purine	C	Pyrimidine	AAT	N	CAT	H	Missense transversion	0.235684	4.00196e-133
3139	P3	T	Pyrimidine	C	Pyrimidine	AAT	N	AAC	N	Silent mutation	0.0392297	8.67667e-17
3150	P3	C	Pyrimidine	T	Pyrimidine	ACA	T	ATA	I	Missense transition	0.0361991	7.11768e-15
3158	P3	A	Purine	T	Pyrimidine	AGA	R	TGA	*	Nonsense mutation	0.0444162	2.90411e-23
3160	P3	A	Purine	T	Pyrimidine	AGA	R	AGT	S	Missense transversion	0.063522	3.23426e-33
3161	P3	A	Purine	G	Purine	AGG	R	GGG	G	Missense transition	0.0691186	2.18341e-36
3168	P3	A	Purine	T	Pyrimidine	GAA	E	GTA	V	Missense transversion	0.0549065	6.32446e-32
3169	P3	A	Purine	T	Pyrimidine	GAA	E	GAT	D	Missense transversion	0.0501152	1.92107e-29
3170	P3	A	Purine	T	Pyrimidine	AAC	N	TAC	Y	Missense transversion	0.0389535	6.31027e-23
3171	P3	A	Purine	G	Purine	AAC	N	AGC	S	Missense transition	0.0969593	4.12881e-56
3172	P3	C	Pyrimidine	T	Pyrimidine	AAC	N	AAT	N	Silent mutation	0.0638889	1.52856e-36
3174	P3	C	Pyrimidine	T	Pyrimidine	GCT	A	GTT	V	Missense transition	0.0447514	2.94429e-25
3179	P3	A	Purine	G	Purine	ACA	T	GCA	A	Missense transition	0.0319489	6.79546e-18
3183	P3	C	Pyrimidine	T	Pyrimidine	GCA	A	GTA	V	Missense transition	0.0379418	4.25487e-22
3240	P3	A	Purine	T	Pyrimidine	GAT	D	GTT	V	Missense transversion	0.0570287	3.09685e-50
3242	P3	A	Purine	G	Purine	ATA	I	GTA	V	Missense transition	0.0332542	2.31244e-27
3243	P3	T	Pyrimidine	G	Purine	ATA	I	AGA	R	Missense transversion	0.0748471	1.35342e-67
3244	P3	A	Purine	G	Purine	ATA	I	ATG	M	Missense transition	0.10646	1.66509e-98
3245	P3	C	Pyrimidine	G	Purine	CTA	L	GTA	V	Missense transversion	0.0987699	1.14739e-91
3247	P3	A	Purine	G	Purine	CTA	L	CTG	L	Silent mutation	0.133381	7.38223e-128
3249	P3	A	Purine	G	Purine	TAT	Y	TGT	C	Missense transition	0.154886	1.39179e-154
3254	P3	G	Purine	T	Pyrimidine	GTT	V	TTT	F	Missense transversion	0.0406809	1.24669e-43
3255	P3	T	Pyrimidine	G	Purine	GTT	V	GGT	G	Missense transversion	0.0703619	3.04869e-79
3256	P3	T	Pyrimidine	G	Purine	GTT	V	GTG	V	Silent mutation	0.0564746	6.15102e-62
3257	P3	A	Purine	T	Pyrimidine	AAT	N	TAT	Y	Missense transversion	0.0823529	2.75143e-102
3258	P3	A	Purine	T	Pyrimidine	AAT	N	ATT	I	Missense transversion	0.052459	4.76671e-66
3259	P3	T	Pyrimidine	G	Purine	AAT	N	AAG	K	Missense transversion	0.0816163	5.05911e-99
3261	P3	T	Pyrimidine	G	Purine	GTG	V	GGG	G	Missense transversion	0.0377698	3.56761e-44
3264	P3	G	Purine	T	Pyrimidine	TGC	C	TTC	F	Missense transversion	0.0384974	7.73046e-49
3265	P3	C	Pyrimidine	T	Pyrimidine	TGC	C	TGT	C	Silent mutation	0.127225	5.94312e-190
3266	P3	T	Pyrimidine	G	Purine	TTA	L	GTA	V	Missense transversion	0.0534635	4.56731e-70
3267	P3	T	Pyrimidine	G	Purine	TTA	L	TGA	*	Nonsense mutation	0.138194	1.79868e-197
3268	P3	A	Purine	T	Pyrimidine	TTA	L	TTT	F	Missense transversion	0.068578	4.28413e-105
3269	P3	A	Purine	G	Purine	ATA	I	GTA	V	Missense transition	0.21513	0
3270	P3	T	Pyrimidine	G	Purine	ATA	I	AGA	R	Missense transversion	0.0349428	4.90027e-48
3271	P3	A	Purine	T	Pyrimidine	ATA	I	ATT	I	Silent mutation	0.0311785	9.32735e-53
3272	P3	T	Pyrimidine	G	Purine	TTT	F	GTT	V	Missense transversion	0.0544574	1.68809e-82
3273	P3	T	Pyrimidine	G	Purine	TTT	F	TGT	C	Missense transversion	0.0931738	1.4416e-151
3274	P3	T	Pyrimidine	G	Purine	TTT	F	TTG	L	Missense transversion	0.129327	8.12111e-223
3275	P3	T	Pyrimidine	G	Purine	TCT	S	GCT	A	Missense transversion	0.124535	5.57549e-220
3276	P3	C	Pyrimidine	T	Pyrimidine	TCT	S	TTT	F	Missense transition	0.040029	3.1683e-77
3277	P3	T	Pyrimidine	G	Purine	TCT	S	TCG	S	Silent mutation	0.096502	7.91462e-176
3278	P3	T	Pyrimidine	G	Purine	TTA	L	GTA	V	Missense transversion	0.12735	4.3505e-248
3279	P3	T	Pyrimidine	G	Purine	TTA	L	TGA	*	Nonsense mutation	0.103044	4.71107e-200
3280	P3	A	Purine	T	Pyrimidine	TTA	L	TTT	F	Missense transversion	0.0785	1.53221e-163
3281	P3	T	Pyrimidine	G	Purine	TTG	L	GTG	V	Missense transversion	0.073903	3.63328e-139
3282	P3	T	Pyrimidine	G	Purine	TTG	L	TGG	W	Missense transversion	0.043926	7.72121e-80
3284	P3	G	Purine	T	Pyrimidine	GTG	V	TTG	L	Missense transversion	0.0378132	9.88535e-70
3287	P3	C	Pyrimidine	T	Pyrimidine	CAA	Q	TAA	*	Nonsense mutation	0.0667665	3.21617e-140
3288	P3	A	Purine	G	Purine	CAA	Q	CGA	R	Missense transition	0.137936	4.67904e-303
3289	P3	A	Purine	T	Pyrimidine	CAA	Q	CAT	H	Missense transversion	0.126956	1.53343e-287
3290	P3	A	Purine	T	Pyrimidine	ATG	M	TTG	L	Missense transversion	0.0581733	2.05522e-139
3293	P3	A	Purine	T	Pyrimidine	ATT	I	TTT	F	Missense transversion	0.112866	2.08409e-295
3295	P3	T	Pyrimidine	G	Purine	ATT	I	ATG	M	Missense transversion	0.0599345	1.40298e-140
3296	P3	A	Purine	G	Purine	AGT	S	GGT	G	Missense transition	0.133059	0
3301	P3	A	Purine	G	Purine	GTA	V	GTG	V	Silent mutation	0.0882173	3.45361e-268
3304	P3	A	Purine	T	Pyrimidine	TTA	L	TTT	F	Missense transversion	0.0369097	5.65539e-105
3306	P3	A	Purine	G	Purine	CAG	Q	CGG	R	Missense transition	0.03807	1.21193e-105
3346	P3	a	Purine	G	Purine	GTa	V	GTG	V	Silent mutation	0.506945	0
3380	P3	G	Purine	A	Purine	GTA	V	ATA	I	Missense transition	0.167024	0
3382	P3	A	Purine	G	Purine	GTA	V	GTG	V	Silent mutation	0.0468871	3.51149e-259
3383	P3	C	Pyrimidine	T	Pyrimidine	CTT	L	TTT	F	Missense transition	0.0440567	2.50245e-244
3385	P3	T	Pyrimidine	G	Purine	CTT	L	CTG	L	Silent mutation	0.0493745	7.30247e-276
3386	P3	C	Pyrimidine	G	Purine	CGT	R	GGT	G	Missense transversion	0.0433144	2.63819e-241
3389	P3	T	Pyrimidine	G	Purine	TTG	L	GTG	V	Missense transversion	0.0518585	1.40778e-291
3392	P3	T	Pyrimidine	G	Purine	TAT	Y	GAT	D	Missense transversion	0.0472453	9.02534e-285
3393	P3	A	Purine	T	Pyrimidine	TAT	Y	TTT	F	Missense transversion	0.0535661	0
3396	P3	A	Purine	T	Pyrimidine	GAA	E	GTA	V	Missense transversion	0.0334042	9.47624e-207
3397	P3	A	Purine	T	Pyrimidine	GAA	E	GAT	D	Missense transversion	0.0506967	0
3398	P3	A	Purine	G	Purine	ATG	M	GTG	V	Missense transition	0.0526574	0
3405	P3	A	Purine	G	Purine	GAA	E	GGA	G	Missense transition	0.0316373	6.67267e-186
3415	P3	G	Purine	A	Purine	GAG	E	GAA	E	Silent mutation	0.194836	0
3491	P3	A	Purine	C	Pyrimidine	AGC	S	CGC	R	Missense transversion	0.0317353	9.624e-202
3581	6K1	C	Pyrimidine	T	Pyrimidine	CTG	L	TTG	L	Silent mutation	0.12763	0
3622	6K1	C	Pyrimidine	T	Pyrimidine	TTC	F	TTT	F	Silent mutation	0.135908	0
3629	6K1	T	Pyrimidine	C	Pyrimidine	TTA	L	CTA	L	Silent mutation	0.128036	0
3753	CI	A	Purine	C	Pyrimidine	AAG	K	ACG	T	Missense transversion	0.0383269	1.15842e-227
3754	CI	G	Purine	C	Pyrimidine	AAG	K	AAC	N	Missense transversion	0.0383059	3.47193e-229
3755	CI	G	Purine	A	Purine	GAA	E	AAA	K	Missense transition	0.0373316	6.54869e-224
3761	CI	T	Pyrimidine	C	Pyrimidine	TCC	S	CCC	P	Missense transition	0.0926491	0
3765	CI	G	Purine	A	Purine	AGC	S	AAC	N	Missense transition	0.0988277	0
3768	CI	T	Pyrimidine	C	Pyrimidine	ATT	I	ACT	T	Missense transition	0.0932969	0
3769	CI	T	Pyrimidine	A	Purine	ATT	I	ATA	I	Silent mutation	0.0379019	1.68565e-183
3771	CI	C	Pyrimidine	G	Purine	TCT	S	TGT	C	Missense transversion	0.0334533	5.80845e-152
3777	CI	A	Purine	G	Purine	GAT	D	GGT	G	Missense transition	0.0721498	0
3782	CI	A	Purine	G	Purine	AAG	K	GAG	E	Missense transition	0.061751	7.32194e-304
3783	CI	A	Purine	T	Pyrimidine	AAG	K	ATG	M	Missense transversion	0.0481943	6.30313e-238
3789	CI	A	Purine	G	Purine	GAG	E	GGG	G	Missense transition	0.070514	0
3820	CI	C	Pyrimidine	T	Pyrimidine	AAC	N	AAT	N	Silent mutation	0.118666	0
3842	CI	T	Pyrimidine	C	Pyrimidine	TCT	S	CCT	P	Missense transition	0.0336245	1.21137e-158
3845	CI	A	Purine	G	Purine	ACT	T	GCT	A	Missense transition	0.0318697	4.12617e-143
3852	CI	A	Purine	T	Pyrimidine	GAG	E	GTG	V	Missense transversion	0.0801284	0
3855	CI	T	Pyrimidine	G	Purine	TTT	F	TGT	C	Missense transversion	0.0755276	0
3861	CI	A	Purine	T	Pyrimidine	GAG	E	GTG	V	Missense transversion	0.0364002	9.50857e-193
3863	CI	T	Pyrimidine	G	Purine	TTT	F	GTT	V	Missense transversion	0.0345487	2.52891e-180
3864	CI	T	Pyrimidine	G	Purine	TTT	F	TGT	C	Missense transversion	0.0506596	4.30487e-284
3866	CI	A	Purine	G	Purine	ACA	T	GCA	A	Missense transition	0.057306	0
3867	CI	C	Pyrimidine	G	Purine	ACA	T	AGA	R	Missense transversion	0.0309923	1.45645e-168
3868	CI	A	Purine	T	Pyrimidine	ACA	T	ACT	T	Silent mutation	0.0324808	1.21836e-179
3869	CI	A	Purine	T	Pyrimidine	AGG	R	TGG	W	Missense transversion	0.039237	1.14184e-224
3881	CI	G	Purine	C	Pyrimidine	GCA	A	CCA	P	Missense transversion	0.0427032	1.68978e-246
3886	CI	A	Purine	C	Pyrimidine	AAA	K	AAC	N	Missense transversion	0.0511414	1.09229e-293
3887	CI	G	Purine	A	Purine	GTA	V	ATA	I	Missense transition	0.0321516	2.64443e-177
3888	CI	T	Pyrimidine	C	Pyrimidine	GTA	V	GCA	A	Missense transition	0.0493398	6.84111e-281
3890	CI	G	Purine	C	Pyrimidine	GCA	A	CCA	P	Missense transversion	0.0333032	9.22194e-182
4159	CI	T	Pyrimidine	G	Purine	GTT	V	GTG	V	Silent mutation	0.153031	0
4181	CI	G	Purine	C	Pyrimidine	GAC	D	CAC	H	Missense transversion	0.0339939	4.76689e-178
4198	CI	A	Purine	G	Purine	ATA	I	ATG	M	Missense transition	0.0301971	2.09444e-149
4199	CI	A	Purine	T	Pyrimidine	ATT	I	TTT	F	Missense transversion	0.0340073	3.08829e-172
4200	CI	T	Pyrimidine	G	Purine	ATT	I	AGT	S	Missense transversion	0.0491444	1.94821e-269
4203	CI	A	Purine	T	Pyrimidine	GAT	D	GTT	V	Missense transversion	0.0581183	0
4206	CI	A	Purine	G	Purine	GAG	E	GGG	G	Missense transition	0.0692615	0
4211	CI	C	Pyrimidine	G	Purine	CAT	H	GAT	D	Missense transversion	0.0522361	4.05736e-302
4212	CI	A	Purine	T	Pyrimidine	CAT	H	CTT	L	Missense transversion	0.0487931	5.24102e-284
4217	CI	C	Pyrimidine	T	Pyrimidine	CAG	Q	TAG	*	Nonsense mutation	0.031862	4.33476e-179
4218	CI	A	Purine	G	Purine	CAG	Q	CGG	R	Missense transition	0.0320807	5.31629e-180
4221	CI	A	Purine	G	Purine	GAT	D	GGT	G	Missense transition	0.0315576	4.53109e-176
4300	CI	A	Purine	G	Purine	CCA	P	CCG	P	Silent mutation	0.0314754	6.30897e-179
4301	CI	C	Pyrimidine	T	Pyrimidine	CCA	P	TCA	S	Missense transition	0.0440757	1.03311e-267
4302	CI	C	Pyrimidine	G	Purine	CCA	P	CGA	R	Missense transversion	0.0408947	7.25949e-250
4303	CI	A	Purine	T	Pyrimidine	CCA	P	CCT	P	Silent mutation	0.0649563	0
4304	CI	G	Purine	A	Purine	GGG	G	AGG	R	Missense transition	0.0331999	7.13466e-215
4305	CI	G	Purine	T	Pyrimidine	GGG	G	GTG	V	Missense transversion	0.0351693	9.49503e-236
4306	CI	G	Purine	C	Pyrimidine	GGG	G	GGC	G	Silent mutation	0.0675523	0
4307	CI	C	Pyrimidine	T	Pyrimidine	CGA	R	TGA	*	Nonsense mutation	0.0654573	0
4308	CI	G	Purine	C	Pyrimidine	CGA	R	CCA	P	Missense transversion	0.0512099	0
4309	CI	A	Purine	T	Pyrimidine	CGA	R	CGT	R	Silent mutation	0.0403625	5.01848e-263
4310	CI	G	Purine	C	Pyrimidine	GAG	E	CAG	Q	Missense transversion	0.0695896	0
4311	CI	A	Purine	G	Purine	GAG	E	GGG	G	Missense transition	0.0362121	9.94149e-226
4312	CI	G	Purine	C	Pyrimidine	GAG	E	GAC	D	Missense transversion	0.0866138	0
4313	CI	T	Pyrimidine	C	Pyrimidine	TGT	C	CGT	R	Missense transition	0.0364763	6.93347e-210
4314	CI	G	Purine	C	Pyrimidine	TGT	C	TCT	S	Missense transversion	0.0632225	0
4315	CI	T	Pyrimidine	C	Pyrimidine	TGT	C	TGC	C	Silent mutation	0.048992	3.93362e-281
4316	CI	G	Purine	A	Purine	GAA	E	AAA	K	Missense transition	0.0450822	9.68701e-255
4319	CI	T	Pyrimidine	C	Pyrimidine	TTT	F	CTT	L	Missense transition	0.0477368	4.09818e-272
4320	CI	T	Pyrimidine	A	Purine	TTT	F	TAT	Y	Missense transversion	0.0397351	1.47814e-220
4321	CI	T	Pyrimidine	C	Pyrimidine	TTT	F	TTC	F	Silent mutation	0.0395084	1.34846e-218
4375	CI	C	Pyrimidine	G	Purine	CAC	H	CAG	Q	Missense transversion	0.0333739	7.18868e-204
4377	CI	T	Pyrimidine	G	Purine	TTT	F	TGT	C	Missense transversion	0.0948882	0
4380	CI	T	Pyrimidine	G	Purine	GTT	V	GGT	G	Missense transversion	0.0381609	4.18023e-257
4382	CI	C	Pyrimidine	T	Pyrimidine	CAG	Q	TAG	*	Nonsense mutation	0.0508562	0
4383	CI	A	Purine	T	Pyrimidine	CAG	Q	CTG	L	Missense transversion	0.03843	7.81749e-285
4386	CI	C	Pyrimidine	T	Pyrimidine	GCG	A	GTG	V	Missense transition	0.125894	0
4388	CI	C	Pyrimidine	T	Pyrimidine	CAG	Q	TAG	*	Nonsense mutation	0.130939	0
4389	CI	A	Purine	T	Pyrimidine	CAG	Q	CTG	L	Missense transversion	0.100133	0
4390	CI	G	Purine	T	Pyrimidine	CAG	Q	CAT	H	Missense transversion	0.031691	8.08259e-247
4393	CI	C	Pyrimidine	T	Pyrimidine	GGC	G	GGT	G	Silent mutation	0.0794597	0
4394	CI	A	Purine	T	Pyrimidine	ACA	T	TCA	S	Missense transversion	0.0947481	0
4395	CI	C	Pyrimidine	T	Pyrimidine	ACA	T	ATA	I	Missense transition	0.0752869	0
4396	CI	A	Purine	T	Pyrimidine	ACA	T	ACT	T	Silent mutation	0.0712721	0
4397	CI	G	Purine	T	Pyrimidine	GGT	G	TGT	C	Missense transversion	0.045478	0
4398	CI	G	Purine	T	Pyrimidine	GGT	G	GTT	V	Missense transversion	0.0307109	1.55608e-292
4401	CI	C	Pyrimidine	T	Pyrimidine	TCG	S	TTG	L	Missense transition	0.0679199	0
4403	CI	A	Purine	T	Pyrimidine	AAC	N	TAC	Y	Missense transversion	0.0571794	0
4404	CI	A	Purine	T	Pyrimidine	AAC	N	ATC	I	Missense transversion	0.0525173	0
4405	CI	C	Pyrimidine	T	Pyrimidine	AAC	N	AAT	N	Silent mutation	0.0698631	0
4407	CI	C	Pyrimidine	T	Pyrimidine	GCG	A	GTG	V	Missense transition	0.0686154	0
4410	CI	A	Purine	T	Pyrimidine	GAC	D	GTC	V	Missense transversion	0.0512947	0
4411	CI	C	Pyrimidine	T	Pyrimidine	GAC	D	GAT	D	Silent mutation	0.064526	0
4412	CI	A	Purine	T	Pyrimidine	ATG	M	TTG	L	Missense transversion	0.0497043	0
4418	CI	C	Pyrimidine	T	Pyrimidine	CAG	Q	TAG	*	Nonsense mutation	0.0602126	0
4419	CI	A	Purine	T	Pyrimidine	CAG	Q	CTG	L	Missense transversion	0.0734292	0
4422	CI	A	Purine	T	Pyrimidine	TAT	Y	TTT	F	Missense transversion	0.0585559	0
4426	CI	C	Pyrimidine	G	Purine	GGC	G	GGG	G	Silent mutation	0.0509963	0
4427	CI	A	Purine	T	Pyrimidine	AAT	N	TAT	Y	Missense transversion	0.0467341	0
4428	CI	A	Purine	G	Purine	AAT	N	AGT	S	Missense transition	0.064092	0
4429	CI	T	Pyrimidine	G	Purine	AAT	N	AAG	K	Missense transversion	0.0376191	0
4430	CI	A	Purine	G	Purine	AAT	N	GAT	D	Missense transition	0.0813174	0
4431	CI	A	Purine	T	Pyrimidine	AAT	N	ATT	I	Missense transversion	0.0383276	0
4433	CI	T	Pyrimidine	G	Purine	TTG	L	GTG	V	Missense transversion	0.105042	0
4434	CI	T	Pyrimidine	G	Purine	TTG	L	TGG	W	Missense transversion	0.0383996	0
4443	CI	A	Purine	G	Purine	TAT	Y	TGT	C	Missense transition	0.0552526	0
4540	CI	A	Purine	C	Pyrimidine	GGA	G	GGC	G	Silent mutation	0.172946	0
4565	CI	A	Purine	C	Pyrimidine	ACA	T	CCA	P	Missense transversion	0.0509985	0
4567	CI	A	Purine	C	Pyrimidine	ACA	T	ACC	T	Silent mutation	0.0612524	0
4568	CI	G	Purine	C	Pyrimidine	GAA	E	CAA	Q	Missense transversion	0.0437787	0
4571	CI	A	Purine	C	Pyrimidine	AGT	S	CGT	R	Missense transversion	0.0344438	0
4572	CI	G	Purine	C	Pyrimidine	AGT	S	ACT	T	Missense transversion	0.0526331	0
4573	CI	T	Pyrimidine	C	Pyrimidine	AGT	S	AGC	S	Silent mutation	0.178492	0
4576	CI	G	Purine	C	Pyrimidine	AAG	K	AAC	N	Missense transversion	0.0531337	0
4602	CI	T	Pyrimidine	G	Purine	ATT	I	AGT	S	Missense transversion	0.046189	0
4604	CI	A	Purine	G	Purine	ATT	I	GTT	V	Missense transition	0.0642968	0
4608	CI	A	Purine	T	Pyrimidine	GAG	E	GTG	V	Missense transversion	0.0317395	0
4610	CI	A	Purine	T	Pyrimidine	AAT	N	TAT	Y	Missense transversion	0.0614338	0
4611	CI	A	Purine	T	Pyrimidine	AAT	N	ATT	I	Missense transversion	0.0413029	0
4626	CI	A	Purine	G	Purine	GAT	D	GGT	G	Missense transition	0.0613395	0
4628	CI	A	Purine	G	Purine	ATT	I	GTT	V	Missense transition	0.072137	0
4632	CI	A	Purine	G	Purine	GAT	D	GGT	G	Missense transition	0.0713167	0
4633	CI	T	Pyrimidine	G	Purine	GAT	D	GAG	E	Missense transversion	0.0729861	0
4640	CI	A	Purine	T	Pyrimidine	ATA	I	TTA	L	Missense transversion	0.0343796	0
4641	CI	T	Pyrimidine	G	Purine	ATA	I	AGA	R	Missense transversion	0.049805	0
4642	CI	A	Purine	G	Purine	ATA	I	ATG	M	Missense transition	0.0755086	0
4644	CI	A	Purine	G	Purine	GAT	D	GGT	G	Missense transition	0.048778	0
4745	CI	A	Purine	T	Pyrimidine	AGA	R	TGA	*	Nonsense mutation	0.0302516	0
4747	CI	A	Purine	T	Pyrimidine	AGA	R	AGT	S	Missense transversion	0.0510016	0
4754	CI	C	Pyrimidine	T	Pyrimidine	CGT	R	TGT	C	Missense transition	0.0456537	0
4760	CI	A	Purine	G	Purine	AAG	K	GAG	E	Missense transition	0.0320664	0
4761	CI	A	Purine	G	Purine	AAG	K	AGG	R	Missense transition	0.0375938	0
4765	CI	A	Purine	G	Purine	CCA	P	CCG	P	Silent mutation	0.0331616	0
4869	CI	T	Pyrimidine	C	Pyrimidine	GTC	V	GCC	A	Missense transition	0.0580683	0
4871	CI	A	Purine	C	Pyrimidine	ACA	T	CCA	P	Missense transversion	0.0310721	0
4874	CI	A	Purine	C	Pyrimidine	ACG	T	CCG	P	Missense transversion	0.0326979	0
4876	CI	G	Purine	C	Pyrimidine	ACG	T	ACC	T	Silent mutation	0.0968348	0
4881	CI	G	Purine	C	Pyrimidine	AGT	S	ACT	T	Missense transversion	0.116215	0
4882	CI	T	Pyrimidine	A	Purine	AGT	S	AGA	R	Missense transversion	0.100245	0
4883	CI	G	Purine	C	Pyrimidine	GTC	V	CTC	L	Missense transversion	0.0996144	0
4884	CI	T	Pyrimidine	A	Purine	GTC	V	GAC	D	Missense transversion	0.0912433	0
4886	CI	T	Pyrimidine	C	Pyrimidine	TCA	S	CCA	P	Missense transition	0.0967337	0
4892	CI	A	Purine	C	Pyrimidine	AAT	N	CAT	H	Missense transversion	0.0598691	0
4960	CI	T	Pyrimidine	C	Pyrimidine	TTT	F	TTC	F	Silent mutation	0.179751	0
5121	CI	G	Purine	C	Pyrimidine	GGT	G	GCT	A	Missense transversion	0.0500753	0
5122	CI	T	Pyrimidine	C	Pyrimidine	GGT	G	GGC	G	Silent mutation	0.0496662	0
5124	CI	T	Pyrimidine	A	Purine	ATA	I	AAA	K	Missense transversion	0.0384695	0
5130	CI	T	Pyrimidine	C	Pyrimidine	CTC	L	CCC	P	Missense transition	0.0340046	0
5158	CI	C	Pyrimidine	T	Pyrimidine	CCC	P	CCT	P	Silent mutation	0.176319	0
5283	CI	T	Pyrimidine	C	Pyrimidine	CTC	L	CCC	P	Missense transition	0.042128	0
5288	CI	A	Purine	C	Pyrimidine	ACT	T	CCT	P	Missense transversion	0.0449266	0
5290	CI	T	Pyrimidine	C	Pyrimidine	ACT	T	ACC	T	Silent mutation	0.0770914	0
5291	CI	G	Purine	A	Purine	GAT	D	AAT	N	Missense transition	0.0360931	0
5292	CI	A	Purine	C	Pyrimidine	GAT	D	GCT	A	Missense transversion	0.0352693	0
5293	CI	T	Pyrimidine	C	Pyrimidine	GAT	D	GAC	D	Silent mutation	0.0985239	0
5296	CI	T	Pyrimidine	C	Pyrimidine	CCT	P	CCC	P	Silent mutation	0.0746929	0
5299	CI	T	Pyrimidine	C	Pyrimidine	AAT	N	AAC	N	Silent mutation	0.0776483	0
5300	CI	G	Purine	A	Purine	GCC	A	ACC	T	Missense transition	0.044631	0
5301	CI	C	Pyrimidine	A	Purine	GCC	A	GAC	D	Missense transversion	0.037984	0
5304	CI	T	Pyrimidine	C	Pyrimidine	ATA	I	ACA	T	Missense transition	0.136079	0
5310	CI	G	Purine	A	Purine	AGG	R	AAG	K	Missense transition	0.1275	0
5311	CI	G	Purine	C	Pyrimidine	AGG	R	AGC	S	Missense transversion	0.132298	0
5314	CI	T	Pyrimidine	C	Pyrimidine	ACT	T	ACC	T	Silent mutation	0.0604165	0
5315	CI	C	Pyrimidine	T	Pyrimidine	CTT	L	TTT	F	Missense transition	0.0331658	0
5316	CI	T	Pyrimidine	A	Purine	CTT	L	CAT	H	Missense transversion	0.0560357	0
5317	CI	T	Pyrimidine	A	Purine	CTT	L	CTA	L	Silent mutation	0.0392197	0
5318	CI	G	Purine	A	Purine	GCA	A	ACA	T	Missense transition	0.0353118	0
5322	CI	T	Pyrimidine	A	Purine	ATC	I	AAC	N	Missense transversion	0.0427585	0
5416	CI	C	Pyrimidine	T	Pyrimidine	GGC	G	GGT	G	Silent mutation	0.0300694	0
5452	CI	T	Pyrimidine	A	Purine	GAT	D	GAA	E	Missense transversion	0.0331295	0
5453	CI	T	Pyrimidine	C	Pyrimidine	TAC	Y	CAC	H	Missense transition	0.057971	0
5458	CI	A	Purine	C	Pyrimidine	ACA	T	ACC	T	Silent mutation	0.0318257	0
5461	CI	G	Purine	A	Purine	CAG	Q	CAA	Q	Silent mutation	0.040503	0
5463	CI	A	Purine	C	Pyrimidine	CAT	H	CCT	P	Missense transversion	0.059084	0
5464	CI	T	Pyrimidine	C	Pyrimidine	CAT	H	CAC	H	Silent mutation	0.0599134	0
5469	CI	T	Pyrimidine	C	Pyrimidine	ATA	I	ACA	T	Missense transition	0.0805113	0
5471	CI	T	Pyrimidine	C	Pyrimidine	TCA	S	CCA	P	Missense transition	0.0536369	0
5475	CI	T	Pyrimidine	C	Pyrimidine	ATT	I	ACT	T	Missense transition	0.0725313	0
5476	CI	T	Pyrimidine	C	Pyrimidine	ATT	I	ATC	I	Silent mutation	0.035098	0
5478	CI	T	Pyrimidine	C	Pyrimidine	CTG	L	CCG	P	Missense transition	0.0533789	0
5481	CI	A	Purine	C	Pyrimidine	CAA	Q	CCA	P	Missense transversion	0.03032	0
5482	CI	A	Purine	C	Pyrimidine	CAA	Q	CAC	H	Missense transversion	0.0508873	0
5485	CI	A	Purine	C	Pyrimidine	CAA	Q	CAC	H	Missense transversion	0.042849	0
5486	CI	G	Purine	C	Pyrimidine	GCC	A	CCC	P	Missense transversion	0.0462208	0
5491	CI	G	Purine	C	Pyrimidine	AAG	K	AAC	N	Missense transversion	0.0442899	0
5492	CI	T	Pyrimidine	C	Pyrimidine	TCA	S	CCA	P	Missense transition	0.0499238	0
5497	CI	G	Purine	C	Pyrimidine	CAG	Q	CAC	H	Missense transversion	0.0510288	0
5522	CI	G	Purine	A	Purine	GTT	V	ATT	I	Missense transition	0.132854	0
5534	CI	A	Purine	G	Purine	AAC	N	GAC	D	Missense transition	0.0878439	0
5535	CI	A	Purine	T	Pyrimidine	AAC	N	ATC	I	Missense transversion	0.0847337	0
5536	CI	C	Pyrimidine	G	Purine	AAC	N	AAG	K	Missense transversion	0.107776	0
5537	CI	T	Pyrimidine	G	Purine	TTG	L	GTG	V	Missense transversion	0.0576688	0
5540	CI	C	Pyrimidine	T	Pyrimidine	CAT	H	TAT	Y	Missense transition	0.0853827	0
5541	CI	A	Purine	T	Pyrimidine	CAT	H	CTT	L	Missense transversion	0.062911	0
5544	CI	G	Purine	T	Pyrimidine	GGG	G	GTG	V	Missense transversion	0.113199	0
5545	CI	G	Purine	T	Pyrimidine	GGG	G	GGT	G	Silent mutation	0.0378207	0
5546	CI	A	Purine	T	Pyrimidine	ATG	M	TTG	L	Missense transversion	0.17051	0
5550	CI	A	Purine	T	Pyrimidine	GAA	E	GTA	V	Missense transversion	0.0908551	0
5551	CI	A	Purine	T	Pyrimidine	GAA	E	GAT	D	Missense transversion	0.135163	0
5554	CI	T	Pyrimidine	G	Purine	GGT	G	GGG	G	Silent mutation	0.0445287	0
5555	CI	A	Purine	T	Pyrimidine	ATT	I	TTT	F	Missense transversion	0.0634264	0
5561	CI	A	Purine	G	Purine	ATT	I	GTT	V	Missense transition	0.0472239	0
5613	6K2	A	Purine	G	Purine	CAA	Q	CGA	R	Missense transition	0.0308495	0
5615	6K2	C	Pyrimidine	G	Purine	CTT	L	GTT	V	Missense transversion	0.0378083	0
5617	6K2	T	Pyrimidine	G	Purine	CTT	L	CTG	L	Silent mutation	0.0383471	0
5618	6K2	A	Purine	T	Pyrimidine	AAA	K	TAA	*	Nonsense mutation	0.0467364	0
5619	6K2	A	Purine	T	Pyrimidine	AAA	K	ATA	I	Missense transversion	0.0580624	0
5620	6K2	A	Purine	T	Pyrimidine	AAA	K	AAT	N	Missense transversion	0.0569077	0
5623	6K2	A	Purine	T	Pyrimidine	GGA	G	GGT	G	Silent mutation	0.0537964	0
5624	6K2	A	Purine	T	Pyrimidine	AAG	K	TAG	*	Nonsense mutation	0.0408654	0
5625	6K2	A	Purine	T	Pyrimidine	AAG	K	ATG	M	Missense transversion	0.0870073	0
5631	6K2	A	Purine	T	Pyrimidine	GAT	D	GTT	V	Missense transversion	0.0399174	0
5639	6K2	A	Purine	G	Purine	AAG	K	GAG	E	Missense transition	0.0912144	0
5640	6K2	A	Purine	T	Pyrimidine	AAG	K	ATG	M	Missense transversion	0.087564	0
5643	6K2	T	Pyrimidine	G	Purine	TTT	F	TGT	C	Missense transversion	0.0358127	0
5645	6K2	A	Purine	T	Pyrimidine	ATG	M	TTG	L	Missense transversion	0.0368347	0
5648	6K2	A	Purine	T	Pyrimidine	AAT	N	TAT	Y	Missense transversion	0.078238	0
5649	6K2	A	Purine	T	Pyrimidine	AAT	N	ATT	I	Missense transversion	0.0690817	0
5652	6K2	A	Purine	T	Pyrimidine	GAT	D	GTT	V	Missense transversion	0.0387894	0
5655	6K2	C	Pyrimidine	T	Pyrimidine	GCT	A	GTT	V	Missense transition	0.043574	0
5656	6K2	T	Pyrimidine	G	Purine	GCT	A	GCG	A	Silent mutation	0.0361417	0
5657	6K2	G	Purine	T	Pyrimidine	GTT	V	TTT	F	Missense transversion	0.0308287	0
5658	6K2	T	Pyrimidine	G	Purine	GTT	V	GGT	G	Missense transversion	0.0807045	0
5659	6K2	T	Pyrimidine	G	Purine	GTT	V	GTG	V	Silent mutation	0.0523312	0
5661	6K2	T	Pyrimidine	G	Purine	GTT	V	GGT	G	Missense transversion	0.123344	0
5664	6K2	T	Pyrimidine	G	Purine	GTC	V	GGC	G	Missense transversion	0.0516257	0
5665	6K2	C	Pyrimidine	T	Pyrimidine	GTC	V	GTT	V	Silent mutation	0.0636716	0
5666	6K2	A	Purine	T	Pyrimidine	ACA	T	TCA	S	Missense transversion	0.0878631	0
5667	6K2	C	Pyrimidine	T	Pyrimidine	ACA	T	ATA	I	Missense transition	0.0679052	0
5668	6K2	A	Purine	T	Pyrimidine	ACA	T	ACT	T	Silent mutation	0.0956907	0
5669	6K2	T	Pyrimidine	G	Purine	TTT	F	GTT	V	Missense transversion	0.0694553	0
5670	6K2	T	Pyrimidine	G	Purine	TTT	F	TGT	C	Missense transversion	0.071873	0
5671	6K2	T	Pyrimidine	G	Purine	TTT	F	TTG	L	Missense transversion	0.0724156	0
5673	6K2	C	Pyrimidine	T	Pyrimidine	GCA	A	GTA	V	Missense transition	0.0835185	0
5674	6K2	A	Purine	T	Pyrimidine	GCA	A	GCT	A	Silent mutation	0.0935583	0
5675	6K2	T	Pyrimidine	G	Purine	TTG	L	GTG	V	Missense transversion	0.14587	0
5676	6K2	T	Pyrimidine	G	Purine	TTG	L	TGG	W	Missense transversion	0.0859726	0
5677	6K2	G	Purine	T	Pyrimidine	TTG	L	TTT	F	Missense transversion	0.0429992	0
5678	6K2	A	Purine	T	Pyrimidine	ATT	I	TTT	F	Missense transversion	0.170303	0
5679	6K2	T	Pyrimidine	G	Purine	ATT	I	AGT	S	Missense transversion	0.0561136	0
5680	6K2	T	Pyrimidine	G	Purine	ATT	I	ATG	M	Missense transversion	0.0959267	0
5683	6K2	T	Pyrimidine	G	Purine	GGT	G	GGG	G	Silent mutation	0.0573485	0
5684	6K2	G	Purine	T	Pyrimidine	GGA	G	TGA	*	Nonsense mutation	0.0495963	0
5685	6K2	G	Purine	T	Pyrimidine	GGA	G	GTA	V	Missense transversion	0.042814	0
5686	6K2	A	Purine	T	Pyrimidine	GGA	G	GGT	G	Silent mutation	0.122935	0
5687	6K2	G	Purine	T	Pyrimidine	GGT	G	TGT	C	Missense transversion	0.0438973	0
5688	6K2	G	Purine	T	Pyrimidine	GGT	G	GTT	V	Missense transversion	0.0881873	0
5689	6K2	T	Pyrimidine	G	Purine	GGT	G	GGG	G	Silent mutation	0.0344617	0
5693	6K2	A	Purine	T	Pyrimidine	ATG	M	TTG	L	Missense transversion	0.038927	0
5696	6K2	T	Pyrimidine	G	Purine	TTG	L	GTG	V	Missense transversion	0.0317625	0
5697	6K2	T	Pyrimidine	G	Purine	TTG	L	TGG	W	Missense transversion	0.0360661	0
5698	6K2	G	Purine	T	Pyrimidine	TTG	L	TTT	F	Missense transversion	0.0320446	0
5703	6K2	A	Purine	G	Purine	GAT	D	GGT	G	Missense transition	0.0485184	0
5773	VPg	A	Purine	G	Purine	AAA	K	AAG	K	Silent mutation	0.0352909	0
5775	VPg	T	Pyrimidine	G	Purine	TTT	F	TGT	C	Missense transversion	0.0434087	0
5777	VPg	A	Purine	T	Pyrimidine	AGG	R	TGG	W	Missense transversion	0.0503014	0
5779	VPg	G	Purine	T	Pyrimidine	AGG	R	AGT	S	Missense transversion	0.0561997	0
5781	VPg	A	Purine	T	Pyrimidine	GAT	D	GTT	V	Missense transversion	0.0627512	0
5784	VPg	C	Pyrimidine	T	Pyrimidine	GCC	A	GTC	V	Missense transition	0.0831938	0
5785	VPg	C	Pyrimidine	G	Purine	GCC	A	GCG	A	Silent mutation	0.152624	0
5787	VPg	T	Pyrimidine	G	Purine	TTT	F	TGT	C	Missense transversion	0.0731509	0
5790	VPg	A	Purine	T	Pyrimidine	GAT	D	GTT	V	Missense transversion	0.0889984	0
5791	VPg	T	Pyrimidine	G	Purine	GAT	D	GAG	E	Missense transversion	0.0368545	0
5792	VPg	C	Pyrimidine	T	Pyrimidine	CGT	R	TGT	C	Missense transition	0.0914409	0
5794	VPg	T	Pyrimidine	G	Purine	CGT	R	CGG	R	Silent mutation	0.097506	0
5795	VPg	A	Purine	T	Pyrimidine	AAA	K	TAA	*	Nonsense mutation	0.0854177	0
5796	VPg	A	Purine	T	Pyrimidine	AAA	K	ATA	I	Missense transversion	0.0916613	0
5797	VPg	A	Purine	T	Pyrimidine	AAA	K	AAT	N	Missense transversion	0.0935204	0
5799	VPg	T	Pyrimidine	G	Purine	GTG	V	GGG	G	Missense transversion	0.0395291	0
5804	VPg	C	Pyrimidine	T	Pyrimidine	CGT	R	TGT	C	Missense transition	0.0691832	0
5808	VPg	A	Purine	T	Pyrimidine	GAG	E	GTG	V	Missense transversion	0.0323004	0
5953	VPg	c	Pyrimidine	T	Pyrimidine	AAc	N	AAT	N	Silent mutation	0.160326	0
5982	VPg	T	Pyrimidine	C	Pyrimidine	CTG	L	CCG	P	Missense transition	0.0306942	0
5989	VPg	T	Pyrimidine	C	Pyrimidine	GGT	G	GGC	G	Silent mutation	0.100611	0
5992	VPg	T	Pyrimidine	A	Purine	CAT	H	CAA	Q	Missense transversion	0.0622731	0
6076	VPg	T	Pyrimidine	C	Pyrimidine	GAT	D	GAC	D	Silent mutation	0.169477	0
6093	VPg	A	Purine	G	Purine	AAA	K	AGA	R	Missense transition	0.187344	0
6172	VPg	G	Purine	C	Pyrimidine	CCG	P	CCC	P	Silent mutation	0.1125	0
6174	VPg	A	Purine	G	Purine	CAT	H	CGT	R	Missense transition	0.031781	0
6175	VPg	T	Pyrimidine	G	Purine	CAT	H	CAG	Q	Missense transversion	0.0365806	0
6176	VPg	C	Pyrimidine	A	Purine	CGA	R	AGA	R	Silent mutation	0.0487138	0
6177	VPg	G	Purine	T	Pyrimidine	CGA	R	CTA	L	Missense transversion	0.0466937	0
6178	VPg	A	Purine	C	Pyrimidine	CGA	R	CGC	R	Silent mutation	0.13343	0
6181	VPg	C	Pyrimidine	A	Purine	CCC	P	CCA	P	Silent mutation	0.118489	0
6183	VPg	C	Pyrimidine	A	Purine	ACA	T	AAA	K	Missense transversion	0.17407	0
6184	VPg	A	Purine	C	Pyrimidine	ACA	T	ACC	T	Silent mutation	0.0379518	0
6186	VPg	a	Purine	T	Pyrimidine	CaT	H	CTT	L	Missense transversion	0.173586	0
6187	VPg	T	Pyrimidine	C	Pyrimidine	CaT	H	CaC	H	Silent mutation	0.493299	0
6188	VPg	T	Pyrimidine	C	Pyrimidine	TTG	L	CTG	L	Silent mutation	0.340635	0
6189	VPg	T	Pyrimidine	C	Pyrimidine	TTG	L	TCG	S	Missense transition	0.286566	0
6190	VPg	G	Purine	C	Pyrimidine	TTG	L	TTC	F	Missense transversion	0.0645393	0
6191	VPg	T	Pyrimidine	C	Pyrimidine	TGT	C	CGT	R	Missense transition	0.067817	0
6192	VPg	G	Purine	C	Pyrimidine	TGT	C	TCT	S	Missense transversion	0.0302493	0
6193	VPg	T	Pyrimidine	C	Pyrimidine	TGT	C	TGC	C	Silent mutation	0.0922811	0
6198	VPg	A	Purine	C	Pyrimidine	AAT	N	ACT	T	Missense transversion	0.0394106	0
6199	VPg	T	Pyrimidine	C	Pyrimidine	AAT	N	AAC	N	Silent mutation	0.063509	0
6201	VPg	G	Purine	C	Pyrimidine	AGC	S	ACC	T	Missense transversion	0.0565912	0
6205	VPg	T	Pyrimidine	C	Pyrimidine	AAT	N	AAC	N	Silent mutation	0.0408448	0
6206	VPg	G	Purine	A	Purine	GCT	A	ACT	T	Missense transition	0.0342587	0
6234	VPg	A	Purine	C	Pyrimidine	AAT	N	ACT	T	Missense transversion	0.0474183	0
6235	VPg	T	Pyrimidine	C	Pyrimidine	AAT	N	AAC	N	Silent mutation	0.101563	0
6236	VPg	G	Purine	C	Pyrimidine	GAG	E	CAG	Q	Missense transversion	0.050098	0
6237	VPg	A	Purine	C	Pyrimidine	GAG	E	GCG	A	Missense transversion	0.0332501	4.64408e-303
6238	VPg	G	Purine	C	Pyrimidine	GAG	E	GAC	D	Missense transversion	0.112796	0
6240	VPg	T	Pyrimidine	C	Pyrimidine	CTT	L	CCT	P	Missense transition	0.107898	0
6241	VPg	T	Pyrimidine	C	Pyrimidine	CTT	L	CTC	L	Silent mutation	0.109705	0
6243	VPg	G	Purine	C	Pyrimidine	AGA	R	ACA	T	Missense transversion	0.130087	0
6244	VPg	A	Purine	C	Pyrimidine	AGA	R	AGC	S	Missense transversion	0.099272	0
6247	VPg	A	Purine	C	Pyrimidine	CAA	Q	CAC	H	Missense transversion	0.0483319	0
6251	VPg	G	Purine	C	Pyrimidine	GGA	G	CGA	R	Missense transversion	0.168759	0
6252	VPg	G	Purine	C	Pyrimidine	GGA	G	GCA	A	Missense transversion	0.0712255	0
6253	VPg	A	Purine	C	Pyrimidine	GGA	G	GGC	G	Silent mutation	0.0692743	0
6255	VPg	T	Pyrimidine	C	Pyrimidine	CTG	L	CCG	P	Missense transition	0.0897527	0
6256	VPg	G	Purine	C	Pyrimidine	CTG	L	CTC	L	Silent mutation	0.0403049	3.74377e-242
6257	VPg	C	Pyrimidine	A	Purine	CCT	P	ACT	T	Missense transversion	0.0597882	0
6259	VPg	T	Pyrimidine	C	Pyrimidine	CCT	P	CCC	P	Silent mutation	0.10025	0
6260	VPg	C	Pyrimidine	A	Purine	CAG	Q	AAG	K	Missense transversion	0.058966	0
6261	VPg	A	Purine	C	Pyrimidine	CAG	Q	CCG	P	Missense transversion	0.0558752	2.71598e-300
6262	VPg	G	Purine	C	Pyrimidine	CAG	Q	CAC	H	Missense transversion	0.109913	0
6263	VPg	A	Purine	C	Pyrimidine	AAG	K	CAG	Q	Missense transversion	0.0427998	4.98821e-214
6264	VPg	A	Purine	C	Pyrimidine	AAG	K	ACG	T	Missense transversion	0.0589608	7.38365e-308
6265	VPg	G	Purine	C	Pyrimidine	AAG	K	AAC	N	Missense transversion	0.165456	0
6266	VPg	A	Purine	C	Pyrimidine	ATT	I	CTT	L	Missense transversion	0.0435046	1.03741e-204
6267	VPg	T	Pyrimidine	C	Pyrimidine	ATT	I	ACT	T	Missense transition	0.124335	0
6268	VPg	T	Pyrimidine	C	Pyrimidine	ATT	I	ATC	I	Silent mutation	0.214286	0
6269	VPg	A	Purine	C	Pyrimidine	ACA	T	CCA	P	Missense transversion	0.079602	0
6271	VPg	A	Purine	C	Pyrimidine	ACA	T	ACC	T	Silent mutation	0.0594705	6.91195e-270
6272	VPg	A	Purine	C	Pyrimidine	AAG	K	CAG	Q	Missense transversion	0.0426966	3.38542e-184
6274	VPg	G	Purine	C	Pyrimidine	AAG	K	AAC	N	Missense transversion	0.110776	0
6276	VPg	T	Pyrimidine	C	Pyrimidine	ATG	M	ACG	T	Missense transition	0.113671	0
6280	VPg	T	Pyrimidine	C	Pyrimidine	GAT	D	GAC	D	Silent mutation	0.057715	2.92386e-228
6282	VPg	T	Pyrimidine	C	Pyrimidine	ATT	I	ACT	T	Missense transition	0.0603879	2.80253e-230
6283	VPg	T	Pyrimidine	C	Pyrimidine	ATT	I	ATC	I	Silent mutation	0.0379192	6.63041e-142
6289	VPg	A	Purine	C	Pyrimidine	AAA	K	AAC	N	Missense transversion	0.0487223	8.77967e-172
6290	VPg	G	Purine	C	Pyrimidine	GCT	A	CCT	P	Missense transversion	0.031105	1.9319e-105
6292	VPg	T	Pyrimidine	C	Pyrimidine	GCT	A	GCC	A	Silent mutation	0.0392883	4.27451e-129
6295	VPg	T	Pyrimidine	C	Pyrimidine	AAT	N	AAC	N	Silent mutation	0.0370879	2.18085e-118
6297	VPg	A	Purine	C	Pyrimidine	GAA	E	GCA	A	Missense transversion	0.0323794	5.30482e-100
6320	NIa-Pro	T	Pyrimidine	A	Purine	TCA	S	ACA	T	Missense transversion	0.0412732	1.19761e-127
6323	NIa-Pro	G	Purine	C	Pyrimidine	GTT	V	CTT	L	Missense transversion	0.034639	1.13589e-98
6382	NIa-PRO	T	Pyrimidine	C	Pyrimidine	AAT	N	AAC	N	Silent mutation	0.19963	0
6396	NIa-Pro	A	Purine	C	Pyrimidine	CAC	H	CCC	P	Missense transversion	0.0624319	3.26072e-158
6401	NIa-Pro	G	Purine	C	Pyrimidine	GAA	E	CAA	Q	Missense transversion	0.0960998	9.67878e-248
6403	NIa-Pro	A	Purine	C	Pyrimidine	GAA	E	GAC	D	Missense transversion	0.073186	1.70507e-181
6405	NIa-Pro	C	Pyrimidine	G	Purine	ACT	T	AGT	S	Missense transversion	0.0342057	9.16507e-79
6406	NIa-PRO	T	Pyrimidine	C	Pyrimidine	ACT	T	ACC	T	Silent mutation	0.0469067	3.52944e-111
6407	NIa-Pro	G	Purine	C	Pyrimidine	GTA	V	CTA	L	Missense transversion	0.0477486	3.89859e-114
6408	NIa-Pro	T	Pyrimidine	A	Purine	GTA	V	GAA	E	Missense transversion	0.035231	5.54155e-79
6409	NIa-PRO	A	Purine	G	Purine	GTA	V	GTG	V	Silent mutation	0.0514641	7.1228e-121
6410	NIa-Pro	T	Pyrimidine	C	Pyrimidine	TAT	Y	CAT	H	Missense transition	0.0513989	4.41605e-120
6411	NIa-Pro	A	Purine	T	Pyrimidine	TAT	Y	TTT	F	Missense transversion	0.0550378	1.70648e-130
6412	NIa-PRO	T	Pyrimidine	C	Pyrimidine	TAT	Y	TAC	Y	Silent mutation	0.0344784	4.80817e-78
6451	NIa-PRO	T	Pyrimidine	C	Pyrimidine	CAT	H	CAC	H	Silent mutation	0.0860269	9.97126e-170
6452	NIa-PRO	T	Pyrimidine	C	Pyrimidine	TTG	L	CTG	L	Silent mutation	0.0378999	3.08055e-71
6453	NIa-Pro	T	Pyrimidine	C	Pyrimidine	TTG	L	TCG	S	Missense transition	0.102997	8.6584e-197
6559	NIa-Pro	A	Purine	C	Pyrimidine	AAA	K	AAC	N	Missense transversion	0.0453307	1.09308e-58
6561	NIa-Pro	T	Pyrimidine	C	Pyrimidine	ATT	I	ACT	T	Missense transition	0.0699318	6.22697e-94
6563	NIa-PRO	T	Pyrimidine	C	Pyrimidine	TTA	L	CTA	L	Silent mutation	0.0304993	2.66889e-35
6589	NIa-PRO	G	Purine	A	Purine	CCG	P	CCA	P	Silent mutation	0.179153	4.20444e-209
6601	NIa-Pro	G	Purine	C	Pyrimidine	AAG	K	AAC	N	Missense transversion	0.0551087	2.7966e-58
6602	NIa-PRO	A	Purine	C	Pyrimidine	AGA	R	CGA	R	Silent mutation	0.0306583	1.66936e-30
6603	NIa-Pro	G	Purine	C	Pyrimidine	AGA	R	ACA	T	Missense transversion	0.0700963	1.9052e-74
6604	NIa-PRO	A	Purine	G	Purine	AGA	R	AGG	R	Silent mutation	0.17168	1.02917e-193
6606	NIa-Pro	A	Purine	G	Purine	AAC	N	AGC	S	Missense transition	0.17601	8.45682e-196
6608	NIa-Pro	T	Pyrimidine	A	Purine	TTT	F	ATT	I	Missense transversion	0.0464666	6.27019e-46
6609	NIa-Pro	T	Pyrimidine	C	Pyrimidine	TTT	F	TCT	S	Missense transition	0.041518	2.33535e-40
6625	NIa-Pro	G	Purine	C	Pyrimidine	AAG	K	AAC	N	Missense transversion	0.0324834	8.38393e-28
6627	NIa-Pro	A	Purine	C	Pyrimidine	AAA	K	ACA	T	Missense transversion	0.0306015	6.04616e-26
6635	NIa-PRO	A	Purine	T	Pyrimidine	AGA	R	TGA	*	Nonsense mutation	0.069236	1.48683e-66
6637	NIa-Pro	A	Purine	T	Pyrimidine	AGA	R	AGT	S	Missense transversion	0.140395	3.78436e-174
6639	NIa-Pro	T	Pyrimidine	G	Purine	GTC	V	GGC	G	Missense transversion	0.0305183	6.1977e-33
6640	NIa-PRO	C	Pyrimidine	T	Pyrimidine	GTC	V	GTT	V	Silent mutation	0.0715225	1.43356e-94
6643	NIa-Pro	T	Pyrimidine	G	Purine	TGT	C	TGG	W	Missense transversion	0.0339155	1.22185e-38
6644	NIa-Pro	A	Purine	T	Pyrimidine	ATG	M	TTG	L	Missense transversion	0.113712	6.70644e-151
6652	NIa-PRO	A	Purine	G	Purine	GGA	G	GGG	G	Silent mutation	0.0410634	6.86593e-46
6653	NIa-Pro	A	Purine	G	Purine	ACA	T	GCA	A	Missense transition	0.0427472	1.3748e-46
6675	NIa-Pro	T	Pyrimidine	C	Pyrimidine	CTC	L	CCC	P	Missense transition	0.0404817	2.69239e-47
6678	NIa-Pro	G	Purine	C	Pyrimidine	CGA	R	CCA	P	Missense transversion	0.0448024	2.50981e-54
6680	NIa-Pro	T	Pyrimidine	C	Pyrimidine	TCA	S	CCA	P	Missense transition	0.0940171	2.3861e-116
6686	NIa-Pro	G	Purine	C	Pyrimidine	GTT	V	CTT	L	Missense transversion	0.0999207	1.34103e-117
6687	NIa-Pro	T	Pyrimidine	A	Purine	GTT	V	GAT	D	Missense transversion	0.0464387	3.58334e-49
6714	NIa-Pro	A	Purine	T	Pyrimidine	GAA	E	GTA	V	Missense transversion	0.031061	1.90949e-32
6721	NIa-Pro	A	Purine	T	Pyrimidine	AAA	K	AAT	N	Missense transversion	0.0375777	3.64974e-42
6724	NIa-PRO	A	Purine	G	Purine	GGA	G	GGG	G	Silent mutation	0.0336934	8.98603e-38
6752	NIa-PRO	C	Pyrimidine	T	Pyrimidine	CAG	Q	TAG	*	Nonsense mutation	0.0398083	9.42589e-57
6753	NIa-Pro	A	Purine	G	Purine	CAG	Q	CGG	R	Missense transition	0.149438	3.69302e-270
6754	NIa-Pro	G	Purine	T	Pyrimidine	CAG	Q	CAT	H	Missense transversion	0.135327	2.18657e-268
6755	NIa-Pro	G	Purine	T	Pyrimidine	GAT	D	TAT	Y	Missense transversion	0.0570965	2.74874e-107
6756	NIa-Pro	A	Purine	T	Pyrimidine	GAT	D	GTT	V	Missense transversion	0.172915	0
6759	NIa-Pro	G	Purine	T	Pyrimidine	GGA	G	GTA	V	Missense transversion	0.0406327	1.89829e-86
6760	NIa-PRO	A	Purine	T	Pyrimidine	GGA	G	GGT	G	Silent mutation	0.0488907	3.44725e-132
6761	NIa-Pro	T	Pyrimidine	G	Purine	TTT	F	GTT	V	Missense transversion	0.0931966	4.09969e-227
6762	NIa-Pro	T	Pyrimidine	G	Purine	TTT	F	TGT	C	Missense transversion	0.0480484	1.57828e-112
6763	NIa-Pro	T	Pyrimidine	G	Purine	TTT	F	TTG	L	Missense transversion	0.0725673	3.47081e-181
6764	NIa-Pro	T	Pyrimidine	G	Purine	TGT	C	GGT	G	Missense transversion	0.0498541	4.55241e-120
6766	NIa-Pro	T	Pyrimidine	G	Purine	TGT	C	TGG	W	Missense transversion	0.0462063	1.59107e-108
6772	NIa-PRO	A	Purine	G	Purine	TTA	L	TTG	L	Silent mutation	0.0483092	2.60367e-120
6788	NIa-Pro	A	Purine	G	Purine	AAT	N	GAT	D	Missense transition	0.0334321	1.7236e-87
6943	NIa-Pro	A	Purine	G	Purine	ATA	I	ATG	M	Missense transition	0.0352941	3.47825e-160
7009	NIa-PRO	T	Pyrimidine	G	Purine	GTT	V	GTG	V	Silent mutation	0.0319271	1.02388e-146
7011	NIa-Pro	C	Pyrimidine	T	Pyrimidine	TCA	S	TTA	L	Missense transition	0.0311585	1.57939e-152
7012	NIa-PRO	A	Purine	G	Purine	TCA	S	TCG	S	Silent mutation	0.0363553	2.45918e-182
7014	NIa-Pro	A	Purine	G	Purine	GAT	D	GGT	G	Missense transition	0.0386542	6.29916e-196
7016	NIa-Pro	T	Pyrimidine	G	Purine	TTG	L	GTG	V	Missense transversion	0.0485041	3.46074e-262
7025	NIa-Pro	A	Purine	G	Purine	AAC	N	GAC	D	Missense transition	0.0335842	4.68888e-196
7026	NIa-Pro	A	Purine	G	Purine	AAC	N	AGC	S	Missense transition	0.0323925	4.60535e-190
7030	NIa-PRO	A	Purine	G	Purine	TCA	S	TCG	S	Silent mutation	0.0300091	7.57017e-181
7040	NIa-PRO	C	Pyrimidine	T	Pyrimidine	CAA	Q	TAA	*	Nonsense mutation	0.0315395	3.14901e-196
7041	NIa-Pro	A	Purine	T	Pyrimidine	CAA	Q	CTA	L	Missense transversion	0.0322701	2.76236e-201
7042	NIa-PRO	A	Purine	G	Purine	CAA	Q	CAG	Q	Silent mutation	0.032891	3.65455e-207
7043	NIb	A	Purine	G	Purine	AGC	S	GGC	G	Missense transition	0.0352631	4.28461e-226
7046	NIb	A	Purine	G	Purine	AGG	R	GGG	G	Missense transition	0.0316765	5.89971e-202
7049	NIb	A	Purine	T	Pyrimidine	AAG	K	TAG	*	Nonsense mutation	0.04012	1.69363e-268
7050	NIb	A	Purine	T	Pyrimidine	AAG	K	ATG	M	Missense transversion	0.0500549	0
7053	NIb	A	Purine	T	Pyrimidine	GAT	D	GTT	V	Missense transversion	0.0373474	2.34454e-288
7054	NIb	T	Pyrimidine	G	Purine	GAT	D	GAG	E	Missense transversion	0.148234	0
7055	NIb	A	Purine	T	Pyrimidine	AGA	R	TGA	*	Nonsense mutation	0.164077	0
7057	NIb	A	Purine	T	Pyrimidine	AGA	R	AGT	S	Missense transversion	0.173744	0
7060	NIb	G	Purine	T	Pyrimidine	TGG	W	TGT	C	Missense transversion	0.0574974	0
7065	NIb	T	Pyrimidine	G	Purine	TTA	L	TGA	*	Nonsense mutation	0.0321766	7.79238e-314
7066	NIb	A	Purine	T	Pyrimidine	TTA	L	TTT	F	Missense transversion	0.215329	0
7067	NIb	G	Purine	T	Pyrimidine	GAA	E	TAA	*	Nonsense mutation	0.0433148	0
7068	NIb	A	Purine	T	Pyrimidine	GAA	E	GTA	V	Missense transversion	0.05017	0
7069	NIb	A	Purine	T	Pyrimidine	GAA	E	GAT	D	Missense transversion	0.0945778	0
7071	NIb	C	Pyrimidine	T	Pyrimidine	GCA	A	GTA	V	Missense transition	0.0778602	0
7072	NIb	A	Purine	T	Pyrimidine	GCA	A	GCT	A	Silent mutation	0.0991066	0
7073	NIb	A	Purine	T	Pyrimidine	ATG	M	TTG	L	Missense transversion	0.0940755	0
7074	NIb	T	Pyrimidine	G	Purine	ATG	M	AGG	R	Missense transversion	0.0532235	0
7076	NIb	G	Purine	T	Pyrimidine	GAG	E	TAG	*	Nonsense mutation	0.0876855	0
7077	NIb	A	Purine	T	Pyrimidine	GAG	E	GTG	V	Missense transversion	0.123596	0
7082	NIb	A	Purine	T	Pyrimidine	AAT	N	TAT	Y	Missense transversion	0.0695807	0
7083	NIb	A	Purine	T	Pyrimidine	AAT	N	ATT	I	Missense transversion	0.0449286	0
7084	NIb	T	Pyrimidine	G	Purine	AAT	N	AAG	K	Missense transversion	0.0354019	0
7086	NIb	T	Pyrimidine	G	Purine	TTA	L	TGA	*	Nonsense mutation	0.0450523	0
7087	NIb	A	Purine	T	Pyrimidine	TTA	L	TTT	F	Missense transversion	0.0408625	0
7089	NIb	T	Pyrimidine	G	Purine	GTT	V	GGT	G	Missense transversion	0.06716	0
7090	NIb	T	Pyrimidine	G	Purine	GTT	V	GTG	V	Silent mutation	0.0338431	0
7092	NIb	C	Pyrimidine	T	Pyrimidine	GCT	A	GTT	V	Missense transition	0.0421705	0
7093	NIb	T	Pyrimidine	G	Purine	GCT	A	GCG	A	Silent mutation	0.0386039	0
7216	NIb	A	Purine	G	Purine	GCA	A	GCG	A	Silent mutation	0.156866	0
7217	NIb	T	Pyrimidine	G	Purine	TAT	Y	GAT	D	Missense transversion	0.0540689	0
7218	NIb	A	Purine	G	Purine	TAT	Y	TGT	C	Missense transition	0.0349988	0
7219	NIb	T	Pyrimidine	G	Purine	TAT	Y	TAG	*	Nonsense mutation	0.0332149	0
7220	NIb	C	Pyrimidine	A	Purine	CAG	Q	AAG	K	Missense transversion	0.03308	0
7221	NIb	A	Purine	C	Pyrimidine	CAG	Q	CCG	P	Missense transversion	0.0837233	0
7222	NIb	G	Purine	C	Pyrimidine	CAG	Q	CAC	H	Missense transversion	0.0680073	0
7227	NIb	G	Purine	C	Pyrimidine	AGC	S	ACC	T	Missense transversion	0.0563186	0
7230	NIb	A	Purine	C	Pyrimidine	AAA	K	ACA	T	Missense transversion	0.368177	0
7233	NIb	T	Pyrimidine	C	Pyrimidine	CTT	L	CCT	P	Missense transition	0.367538	0
7234	NIb	T	Pyrimidine	C	Pyrimidine	CTT	L	CTC	L	Silent mutation	0.368147	0
7239	NIb	G	Purine	C	Pyrimidine	AGA	R	ACA	T	Missense transversion	0.315497	0
7241	NIb	G	Purine	T	Pyrimidine	GAT	D	TAT	Y	Missense transversion	0.0935552	0
7242	NIb	A	Purine	T	Pyrimidine	GAT	D	GTT	V	Missense transversion	0.0316012	3.84924e-268
7280	NIb	G	Purine	A	Purine	GTA	V	ATA	I	Missense transition	0.036708	0
7340	NIb	A	Purine	G	Purine	ATG	M	GTG	V	Missense transition	0.0695751	0
7343	NIb	A	Purine	T	Pyrimidine	ATG	M	TTG	L	Missense transversion	0.0918432	0
7346	NIb	C	Pyrimidine	G	Purine	CTC	L	GTC	V	Missense transversion	0.105526	0
7347	NIb	T	Pyrimidine	G	Purine	CTC	L	CGC	R	Missense transversion	0.0995067	0
7348	NIb	C	Pyrimidine	T	Pyrimidine	CTC	L	CTT	L	Silent mutation	0.107098	0
7350	NIb	A	Purine	T	Pyrimidine	GAA	E	GTA	V	Missense transversion	0.121928	0
7351	NIb	A	Purine	G	Purine	GAA	E	GAG	E	Silent mutation	0.143614	0
7356	NIb	G	Purine	T	Pyrimidine	GGC	G	GTC	V	Missense transversion	0.0318349	0
7357	NIb	C	Pyrimidine	T	Pyrimidine	GGC	G	GGT	G	Silent mutation	0.0314547	0
7358	NIb	T	Pyrimidine	G	Purine	TTT	F	GTT	V	Missense transversion	0.0476822	0
7359	NIb	T	Pyrimidine	G	Purine	TTT	F	TGT	C	Missense transversion	0.130901	0
7360	NIb	T	Pyrimidine	G	Purine	TTT	F	TTG	L	Missense transversion	0.0635663	0
7361	NIb	A	Purine	T	Pyrimidine	AGT	S	TGT	C	Missense transversion	0.0920089	0
7362	NIb	G	Purine	T	Pyrimidine	AGT	S	ATT	I	Missense transversion	0.0427301	0
7363	NIb	T	Pyrimidine	G	Purine	AGT	S	AGG	R	Missense transversion	0.0867964	0
7365	NIb	A	Purine	T	Pyrimidine	GAG	E	GTG	V	Missense transversion	0.152541	0
7370	NIb	T	Pyrimidine	G	Purine	TTA	L	GTA	V	Missense transversion	0.0805696	0
7372	NIb	A	Purine	T	Pyrimidine	TTA	L	TTT	F	Missense transversion	0.0645458	0
7373	NIb	T	Pyrimidine	G	Purine	TAC	Y	GAC	D	Missense transversion	0.0783561	0
7374	NIb	A	Purine	T	Pyrimidine	TAC	Y	TTC	F	Missense transversion	0.0676561	0
7375	NIb	C	Pyrimidine	T	Pyrimidine	TAC	Y	TAT	Y	Silent mutation	0.0714471	0
7377	NIb	T	Pyrimidine	G	Purine	GTG	V	GGG	G	Missense transversion	0.0494942	0
7379	NIb	A	Purine	T	Pyrimidine	ACT	T	TCT	S	Missense transversion	0.0613375	0
7380	NIb	C	Pyrimidine	T	Pyrimidine	ACT	T	ATT	I	Missense transition	0.0603808	0
7381	NIb	T	Pyrimidine	G	Purine	ACT	T	ACG	T	Silent mutation	0.0399429	0
7383	NIb	A	Purine	T	Pyrimidine	GAT	D	GTT	V	Missense transversion	0.0397806	0
7423	NIb	T	Pyrimidine	C	Pyrimidine	GCT	A	GCC	A	Silent mutation	0.170962	0
7500	NIb	A	Purine	G	Purine	TAT	Y	TGT	C	Missense transition	0.0347736	0
7502	NIb	T	Pyrimidine	C	Pyrimidine	TTG	L	CTG	L	Silent mutation	0.0452459	0
7523	NIb	A	Purine	G	Purine	AAT	N	GAT	D	Missense transition	0.0323221	0
7530	NIb	A	Purine	T	Pyrimidine	GAA	E	GTA	V	Missense transversion	0.0722048	0
7531	NIb	A	Purine	T	Pyrimidine	GAA	E	GAT	D	Missense transversion	0.0385145	0
7532	NIb	A	Purine	T	Pyrimidine	AAA	K	TAA	*	Nonsense mutation	0.0555785	0
7533	NIb	A	Purine	T	Pyrimidine	AAA	K	ATA	I	Missense transversion	0.0533681	0
7534	NIb	A	Purine	T	Pyrimidine	AAA	K	AAT	N	Missense transversion	0.0409396	0
7535	NIb	G	Purine	T	Pyrimidine	GGT	G	TGT	C	Missense transversion	0.0381938	0
7540	NIb	G	Purine	T	Pyrimidine	GTG	V	GTT	V	Silent mutation	0.0552865	0
7541	NIb	T	Pyrimidine	G	Purine	TGG	W	GGG	G	Missense transversion	0.0381272	0
7544	NIb	A	Purine	T	Pyrimidine	AAT	N	TAT	Y	Missense transversion	0.090193	0
7545	NIb	A	Purine	T	Pyrimidine	AAT	N	ATT	I	Missense transversion	0.071513	0
7548	NIb	G	Purine	T	Pyrimidine	GGC	G	GTC	V	Missense transversion	0.0359442	0
7549	NIb	C	Pyrimidine	T	Pyrimidine	GGC	G	GGT	G	Silent mutation	0.0654154	0
7551	NIb	C	Pyrimidine	T	Pyrimidine	TCG	S	TTG	L	Missense transition	0.0441853	0
7553	NIb	C	Pyrimidine	G	Purine	CTT	L	GTT	V	Missense transversion	0.0377711	0
7556	NIb	A	Purine	G	Purine	AAA	K	GAA	E	Missense transition	0.0444986	0
7557	NIb	A	Purine	T	Pyrimidine	AAA	K	ATA	I	Missense transversion	0.0340626	0
7558	NIb	A	Purine	T	Pyrimidine	AAA	K	AAT	N	Missense transversion	0.0313733	0
7563	NIb	A	Purine	G	Purine	GAG	E	GGG	G	Missense transition	0.0331355	0
7632	NIb	T	Pyrimidine	C	Pyrimidine	CTG	L	CCG	P	Missense transition	0.0306574	0
7635	NIb	T	Pyrimidine	C	Pyrimidine	CTT	L	CCT	P	Missense transition	0.0440953	0
7636	NIb	T	Pyrimidine	C	Pyrimidine	CTT	L	CTC	L	Silent mutation	0.0458488	0
7640	NIb	G	Purine	C	Pyrimidine	GCC	A	CCC	P	Missense transversion	0.0528023	0
7646	NIb	G	Purine	C	Pyrimidine	GTT	V	CTT	L	Missense transversion	0.0495347	0
7647	NIb	T	Pyrimidine	A	Purine	GTT	V	GAT	D	Missense transversion	0.0358822	0
7648	NIb	T	Pyrimidine	C	Pyrimidine	GTT	V	GTC	V	Silent mutation	0.030883	0
7678	NIb	T	Pyrimidine	C	Pyrimidine	TAT	Y	TAC	Y	Silent mutation	0.146479	0
7773	NIb	A	Purine	G	Purine	TAT	Y	TGT	C	Missense transition	0.0415843	0
7777	NIb	T	Pyrimidine	G	Purine	TGT	C	TGG	W	Missense transversion	0.0335784	0
7785	NIb	A	Purine	G	Purine	GAT	D	GGT	G	Missense transition	0.0303072	0
7911	NIb	T	Pyrimidine	C	Pyrimidine	GTC	V	GCC	A	Missense transition	0.0617963	0
7913	NIb	T	Pyrimidine	C	Pyrimidine	TAC	Y	CAC	H	Missense transition	0.048298	0
7918	NIb	A	Purine	C	Pyrimidine	ACA	T	ACC	T	Silent mutation	0.0301744	0
7923	NIb	T	Pyrimidine	C	Pyrimidine	ATC	I	ACC	T	Missense transition	0.0767357	0
7924	NIb	C	Pyrimidine	A	Purine	ATC	I	ATA	I	Silent mutation	0.0534076	0
7925	NIb	C	Pyrimidine	A	Purine	CTT	L	ATT	I	Missense transversion	0.0400237	0
7926	NIb	T	Pyrimidine	C	Pyrimidine	CTT	L	CCT	P	Missense transition	0.105489	0
7927	NIb	T	Pyrimidine	C	Pyrimidine	CTT	L	CTC	L	Silent mutation	0.143465	0
7928	NIb	A	Purine	C	Pyrimidine	ACC	T	CCC	P	Missense transversion	0.0305026	0
7930	NIb	C	Pyrimidine	A	Purine	ACC	T	ACA	T	Silent mutation	0.0462878	0
7932	NIb	C	Pyrimidine	A	Purine	CCA	P	CAA	Q	Missense transversion	0.0459394	0
7934	NIb	G	Purine	C	Pyrimidine	GAT	D	CAT	H	Missense transversion	0.190564	0
7936	NIb	T	Pyrimidine	C	Pyrimidine	GAT	D	GAC	D	Silent mutation	0.314207	0
7937	NIb	G	Purine	C	Pyrimidine	GGA	G	CGA	R	Missense transversion	0.139966	0
7938	NIb	G	Purine	C	Pyrimidine	GGA	G	GCA	A	Missense transversion	0.25568	0
7939	NIb	A	Purine	C	Pyrimidine	GGA	G	GGC	G	Silent mutation	0.0357282	0
7940	NIb	A	Purine	C	Pyrimidine	ACA	T	CCA	P	Missense transversion	0.162741	0
7943	NIb	A	Purine	C	Pyrimidine	ATT	I	CTT	L	Missense transversion	0.350403	0
7944	NIb	T	Pyrimidine	C	Pyrimidine	ATT	I	ACT	T	Missense transition	0.0432868	0
7945	NIb	T	Pyrimidine	C	Pyrimidine	ATT	I	ATC	I	Silent mutation	0.106126	0
7990	NIb	T	Pyrimidine	C	Pyrimidine	GTT	V	GTC	V	Silent mutation	0.0307813	3.32462e-292
7994	NIb	G	Purine	C	Pyrimidine	GAT	D	CAT	H	Missense transversion	0.0457086	0
7995	NIb	A	Purine	C	Pyrimidine	GAT	D	GCT	A	Missense transversion	0.0752883	0
7996	NIb	T	Pyrimidine	C	Pyrimidine	GAT	D	GAC	D	Silent mutation	0.0369587	0
8026	NIb	T	Pyrimidine	C	Pyrimidine	TAT	Y	TAC	Y	Silent mutation	0.16662	0
8044	NIb	A	Purine	T	Pyrimidine	GAA	E	GAT	D	Missense transversion	0.0386045	0
8072	NIb	A	Purine	G	Purine	AGG	R	GGG	G	Missense transition	0.0516008	0
8073	NIb	G	Purine	T	Pyrimidine	AGG	R	ATG	M	Missense transversion	0.0398252	0
8080	NIb	A	Purine	G	Purine	GTA	V	GTG	V	Silent mutation	0.051115	0
8082	NIb	T	Pyrimidine	G	Purine	TTC	F	TGC	C	Missense transversion	0.0446039	0
8083	NIb	C	Pyrimidine	T	Pyrimidine	TTC	F	TTT	F	Silent mutation	0.0436665	0
8086	NIb	C	Pyrimidine	G	Purine	TTC	F	TTG	L	Missense transversion	0.0496475	0
8088	NIb	C	Pyrimidine	G	Purine	GCA	A	GGA	G	Missense transversion	0.0353856	0
8089	NIb	A	Purine	G	Purine	GCA	A	GCG	A	Silent mutation	0.0314655	0
8090	NIb	A	Purine	T	Pyrimidine	AAT	N	TAT	Y	Missense transversion	0.0316889	0
8097	NIb	A	Purine	T	Pyrimidine	GAT	D	GTT	V	Missense transversion	0.0328522	0
8105	NIb	A	Purine	G	Purine	ATC	I	GTC	V	Missense transition	0.0380342	0
8107	NIb	C	Pyrimidine	G	Purine	ATC	I	ATG	M	Missense transversion	0.0451541	0
8108	NIb	C	Pyrimidine	T	Pyrimidine	CTA	L	TTA	L	Silent mutation	0.0320704	0
8110	NIb	A	Purine	G	Purine	CTA	L	CTG	L	Silent mutation	0.0474569	0
8112	NIb	C	Pyrimidine	G	Purine	GCT	A	GGT	G	Missense transversion	0.0765758	0
8116	NIb	C	Pyrimidine	G	Purine	GTC	V	GTG	V	Silent mutation	0.0485277	0
8117	NIb	A	Purine	G	Purine	AGA	R	GGA	G	Missense transition	0.0655124	0
8119	NIb	A	Purine	T	Pyrimidine	AGA	R	AGT	S	Missense transversion	0.0731547	0
8121	NIb	A	Purine	T	Pyrimidine	GAG	E	GTG	V	Missense transversion	0.106612	0
8123	NIb	G	Purine	T	Pyrimidine	GTT	V	TTT	F	Missense transversion	0.0885655	0
8125	NIb	T	Pyrimidine	G	Purine	GTT	V	GTG	V	Silent mutation	0.0548695	0
8127	NIb	A	Purine	T	Pyrimidine	GAT	D	GTT	V	Missense transversion	0.0305023	0
8139	NIb	A	Purine	T	Pyrimidine	TAT	Y	TTT	F	Missense transversion	0.0360162	0
8142	NIb	A	Purine	G	Purine	GAT	D	GGT	G	Missense transition	0.0410346	0
8380	NIb	T	Pyrimidine	C	Pyrimidine	GAT	D	GAC	D	Silent mutation	0.4334	0
8385	NIb	T	Pyrimidine	C	Pyrimidine	CTA	L	CCA	P	Missense transition	0.0432849	0
8386	NIb	A	Purine	C	Pyrimidine	CTA	L	CTC	L	Silent mutation	0.0531809	0
8392	NIb	A	Purine	C	Pyrimidine	GAA	E	GAC	D	Missense transversion	0.0311912	0
8473	NIb	T	Pyrimidine	C	Pyrimidine	GCT	A	GCC	A	Silent mutation	0.0307476	0
8479	NIb	T	Pyrimidine	C	Pyrimidine	ACT	T	ACC	T	Silent mutation	0.0401827	0
8484	NIb	T	Pyrimidine	C	Pyrimidine	CTC	L	CCC	P	Missense transition	0.220916	0
8485	NIb	C	Pyrimidine	A	Purine	CTC	L	CTA	L	Silent mutation	0.0965394	0
8486	NIb	A	Purine	C	Pyrimidine	AAA	K	CAA	Q	Missense transversion	0.108603	0
8487	NIb	A	Purine	C	Pyrimidine	AAA	K	ACA	T	Missense transversion	0.111643	0
8488	NIb	A	Purine	C	Pyrimidine	AAA	K	AAC	N	Missense transversion	0.0858045	0
8489	NIb	A	Purine	C	Pyrimidine	AAA	K	CAA	Q	Missense transversion	0.176505	0
8490	NIb	A	Purine	C	Pyrimidine	AAA	K	ACA	T	Missense transversion	0.221975	0
8491	NIb	A	Purine	C	Pyrimidine	AAA	K	AAC	N	Missense transversion	0.0600262	0
8492	NIb	T	Pyrimidine	C	Pyrimidine	TTA	L	CTA	L	Silent mutation	0.1758	0
8493	NIb	T	Pyrimidine	C	Pyrimidine	TTA	L	TCA	S	Missense transition	0.0724337	0
8494	NIb	A	Purine	C	Pyrimidine	TTA	L	TTC	F	Missense transversion	0.0491303	0
8495	NIb	T	Pyrimidine	C	Pyrimidine	TAT	Y	CAT	H	Missense transition	0.0719694	0
8496	NIb	A	Purine	G	Purine	TAT	Y	TGT	C	Missense transition	0.0582915	0
8497	NIb	T	Pyrimidine	C	Pyrimidine	TAT	Y	TAC	Y	Silent mutation	0.0321083	6.79919e-239
8498	NIb	A	Purine	T	Pyrimidine	ATG	M	TTG	L	Missense transversion	0.0325123	3.57214e-241
8502	NIb	A	Purine	G	Purine	GAT	D	GGT	G	Missense transition	0.114107	0
8508	NIb	A	Purine	T	Pyrimidine	GAT	D	GTT	V	Missense transversion	0.0373073	0
8509	NIb	T	Pyrimidine	G	Purine	GAT	D	GAG	E	Missense transversion	0.0515963	0
8510	NIb	A	Purine	T	Pyrimidine	ACA	T	TCA	S	Missense transversion	0.044881	0
8511	NIb	C	Pyrimidine	T	Pyrimidine	ACA	T	ATA	I	Missense transition	0.072575	0
8512	NIb	A	Purine	T	Pyrimidine	ACA	T	ACT	T	Silent mutation	0.0750595	0
8513	NIb	A	Purine	T	Pyrimidine	AGG	R	TGG	W	Missense transversion	0.076257	0
8516	NIb	C	Pyrimidine	T	Pyrimidine	CCT	P	TCT	S	Missense transition	0.072249	0
8519	NIb	A	Purine	G	Purine	AGT	S	GGT	G	Missense transition	0.0503048	0
8535	NIb	A	Purine	G	Purine	TAT	Y	TGT	C	Missense transition	0.110016	0
8537	NIb	C	Pyrimidine	T	Pyrimidine	CTG	L	TTG	L	Silent mutation	0.0499649	0
8541	NIb	A	Purine	G	Purine	GAT	D	GGT	G	Missense transition	0.0943588	0
8546	NIb	A	Purine	T	Pyrimidine	ATG	M	TTG	L	Missense transversion	0.175385	0
8550	NIb	A	Purine	T	Pyrimidine	GAC	D	GTC	V	Missense transversion	0.0806063	0
8551	NIb	C	Pyrimidine	T	Pyrimidine	GAC	D	GAT	D	Silent mutation	0.0326659	0
8553	NIb	T	Pyrimidine	G	Purine	TTT	F	TGT	C	Missense transversion	0.0454705	0
8556	NIb	C	Pyrimidine	T	Pyrimidine	GCA	A	GTA	V	Missense transition	0.0505988	0
8557	NIb	A	Purine	T	Pyrimidine	GCA	A	GCT	A	Silent mutation	0.0461133	0
8558	NIb	C	Pyrimidine	T	Pyrimidine	CAA	Q	TAA	*	Nonsense mutation	0.0424189	0
8559	NIb	A	Purine	T	Pyrimidine	CAA	Q	CTA	L	Missense transversion	0.0425392	0
8560	NIb	A	Purine	T	Pyrimidine	CAA	Q	CAT	H	Missense transversion	0.0894003	0
8561	NIb	A	Purine	T	Pyrimidine	ATG	M	TTG	L	Missense transversion	0.0808108	0
8565	NIb	A	Purine	T	Pyrimidine	GAA	E	GTA	V	Missense transversion	0.0550242	0
8566	NIb	A	Purine	T	Pyrimidine	GAA	E	GAT	D	Missense transversion	0.0703202	0
8568	NIb	A	Purine	T	Pyrimidine	GAG	E	GTG	V	Missense transversion	0.0760083	0
8575	NIb	T	Pyrimidine	G	Purine	TGT	C	TGG	W	Missense transversion	0.0404577	0
8577	NIb	A	Purine	T	Pyrimidine	GAG	E	GTG	V	Missense transversion	0.0562415	0
8580	NIb	C	Pyrimidine	T	Pyrimidine	TCA	S	TTA	L	Missense transition	0.0319277	0
8581	NIb	A	Purine	T	Pyrimidine	TCA	S	TCT	S	Silent mutation	0.0347289	0
8609	CP	A	Purine	G	Purine	ATG	M	GTG	V	Missense transition	0.0807358	0
8612	CP	C	Pyrimidine	T	Pyrimidine	CAG	Q	TAG	*	Nonsense mutation	0.0777644	0
8613	CP	A	Purine	T	Pyrimidine	CAG	Q	CTG	L	Missense transversion	0.0775114	0
8616	CP	A	Purine	G	Purine	GAT	D	GGT	G	Missense transition	0.0930544	0
8622	CP	A	Purine	G	Purine	GAT	D	GGT	G	Missense transition	0.0489197	0
8778	CP	A	Purine	C	Pyrimidine	CAA	Q	CCA	P	Missense transversion	0.0406656	0
8782	CP	G	Purine	C	Pyrimidine	AAG	K	AAC	N	Missense transversion	0.0378252	0
8844	CP	T	Pyrimidine	C	Pyrimidine	CTC	L	CCC	P	Missense transition	0.0500203	0
8846	CP	T	Pyrimidine	C	Pyrimidine	TTG	L	CTG	L	Silent mutation	0.0542748	0
8847	CP	T	Pyrimidine	C	Pyrimidine	TTG	L	TCG	S	Missense transition	0.0694926	0
8848	CP	G	Purine	C	Pyrimidine	TTG	L	TTC	F	Missense transversion	0.0349715	0
8849	CP	G	Purine	C	Pyrimidine	GAT	D	CAT	H	Missense transversion	0.0951532	0
8850	CP	A	Purine	C	Pyrimidine	GAT	D	GCT	A	Missense transversion	0.148007	0
8851	CP	T	Pyrimidine	C	Pyrimidine	GAT	D	GAC	D	Silent mutation	0.0694237	0
8852	CP	T	Pyrimidine	C	Pyrimidine	TAT	Y	CAT	H	Missense transition	0.0362383	0
8854	CP	T	Pyrimidine	C	Pyrimidine	TAT	Y	TAC	Y	Silent mutation	0.123788	0
8856	CP	A	Purine	C	Pyrimidine	AAA	K	ACA	T	Missense transversion	0.114695	0
8866	CP	A	Purine	C	Pyrimidine	CAA	Q	CAC	H	Missense transversion	0.0914722	0
8968	CP	C	Pyrimidine	G	Purine	GTC	V	GTG	V	Silent mutation	0.0311569	0
8969	CP	A	Purine	T	Pyrimidine	ATG	M	TTG	L	Missense transversion	0.0303771	0
8972	CP	A	Purine	G	Purine	AAT	N	GAT	D	Missense transition	0.0322238	0
8973	CP	A	Purine	G	Purine	AAT	N	AGT	S	Missense transition	0.0348631	0
8976	CP	G	Purine	T	Pyrimidine	GGA	G	GTA	V	Missense transversion	0.0356727	0
8977	CP	A	Purine	T	Pyrimidine	GGA	G	GGT	G	Silent mutation	0.0412425	0
8978	CP	T	Pyrimidine	G	Purine	TTT	F	GTT	V	Missense transversion	0.0443657	0
8979	CP	T	Pyrimidine	G	Purine	TTT	F	TGT	C	Missense transversion	0.0323184	0
8981	CP	A	Purine	T	Pyrimidine	ATG	M	TTG	L	Missense transversion	0.0309792	0
8982	CP	T	Pyrimidine	G	Purine	ATG	M	AGG	R	Missense transversion	0.0468239	0
8987	CP	T	Pyrimidine	G	Purine	TGG	W	GGG	G	Missense transversion	0.0345481	0
8992	CP	C	Pyrimidine	T	Pyrimidine	TGC	C	TGT	C	Silent mutation	0.0529904	0
8993	CP	A	Purine	G	Purine	ATT	I	GTT	V	Missense transition	0.0531035	0
8997	CP	A	Purine	G	Purine	GAC	D	GGC	G	Missense transition	0.0607047	0
8999	CP	A	Purine	T	Pyrimidine	AAT	N	TAT	Y	Missense transversion	0.0314131	0
9000	CP	A	Purine	G	Purine	AAT	N	AGT	S	Missense transition	0.0326251	0
9020	CP	A	Purine	T	Pyrimidine	AAT	N	TAT	Y	Missense transversion	0.0652354	0
9021	CP	A	Purine	T	Pyrimidine	AAT	N	ATT	I	Missense transversion	0.0829707	0
9022	CP	T	Pyrimidine	G	Purine	AAT	N	AAG	K	Missense transversion	0.0747796	0
9033	CP	T	Pyrimidine	G	Purine	GTT	V	GGT	G	Missense transversion	0.0468365	0
9034	CP	T	Pyrimidine	G	Purine	GTT	V	GTG	V	Silent mutation	0.0309094	0
9035	CP	A	Purine	T	Pyrimidine	ATG	M	TTG	L	Missense transversion	0.0303599	0
9036	CP	T	Pyrimidine	G	Purine	ATG	M	AGG	R	Missense transversion	0.0321878	0
9038	CP	A	Purine	T	Pyrimidine	ATG	M	TTG	L	Missense transversion	0.0387641	0
9042	CP	A	Purine	G	Purine	GAC	D	GGC	G	Missense transition	0.0469388	0
9213	CP	G	Purine	A	Purine	AGG	R	AAG	K	Missense transition	0.0330761	0
9244	CP	T	Pyrimidine	C	Pyrimidine	TAT	Y	TAC	Y	Silent mutation	0.0317456	0
9248	CP	G	Purine	C	Pyrimidine	GTt	V	CTt	L	Missense transversion	0.0352191	0
9249	CP	T	Pyrimidine	C	Pyrimidine	GTt	V	GCt	A	Missense transition	0.0730579	0
9250	CP	t	Pyrimidine	C	Pyrimidine	GTt	V	GTC	V	Silent mutation	0.0874504	0
9251	CP	A	Purine	C	Pyrimidine	ACA	T	CCA	P	Missense transversion	0.0423977	0
9253	CP	A	Purine	C	Pyrimidine	ACA	T	ACC	T	Silent mutation	0.0477572	0
9254	CP	T	Pyrimidine	C	Pyrimidine	TCA	S	CCA	P	Missense transition	0.277246	0
9256	CP	A	Purine	C	Pyrimidine	TCA	S	TCC	S	Silent mutation	0.0327446	0
9259	CP	G	Purine	C	Pyrimidine	AAG	K	AAC	N	Missense transversion	0.159204	0
9260	CP	A	Purine	C	Pyrimidine	ACA	T	CCA	P	Missense transversion	0.0311289	0
9265	CP	A	Purine	C	Pyrimidine	CCA	P	CCC	P	Silent mutation	0.125262	0
9268	CP	T	Pyrimidine	C	Pyrimidine	AAT	N	AAC	N	Silent mutation	0.187035	0
9270	CP	G	Purine	C	Pyrimidine	AGA	R	ACA	T	Missense transversion	0.162766	0
9272	CP	G	Purine	T	Pyrimidine	GCA	A	TCA	S	Missense transversion	0.0321887	0
9276	CP	G	Purine	C	Pyrimidine	AGA	R	ACA	T	Missense transversion	0.0454029	0
9278	CP	G	Purine	C	Pyrimidine	GAA	E	CAA	Q	Missense transversion	0.044022	0
9309	CP	T	Pyrimidine	A	Purine	CTC	L	CAC	H	Missense transversion	0.0383239	0
9314	CP	G	Purine	C	Pyrimidine	GGA	G	CGA	R	Missense transversion	0.0320399	0
9315	CP	G	Purine	C	Pyrimidine	GGA	G	GCA	A	Missense transversion	0.0396033	0
9317	CP	G	Purine	C	Pyrimidine	GTT	V	CTT	L	Missense transversion	0.0308633	0
9318	CP	T	Pyrimidine	C	Pyrimidine	GTT	V	GCT	A	Missense transition	0.0345097	0
9319	CP	T	Pyrimidine	C	Pyrimidine	GTT	V	GTC	V	Silent mutation	0.035083	0
9362	CP	G	Purine	A	Purine	GTC	V	ATC	I	Missense transition	0.0323929	0
9363	CP	T	Pyrimidine	C	Pyrimidine	GTC	V	GCC	A	Missense transition	0.0826393	0
9365	CP	G	Purine	C	Pyrimidine	GAG	E	CAG	Q	Missense transversion	0.0651183	0
9366	CP	A	Purine	C	Pyrimidine	GAG	E	GCG	A	Missense transversion	0.0498017	0
9367	CP	G	Purine	C	Pyrimidine	GAG	E	GAC	D	Missense transversion	0.081713	0
9368	CP	A	Purine	C	Pyrimidine	AAT	N	CAT	H	Missense transversion	0.0601965	0
9369	CP	A	Purine	C	Pyrimidine	AAT	N	ACT	T	Missense transversion	0.0462542	0
9370	CP	T	Pyrimidine	C	Pyrimidine	AAT	N	AAC	N	Silent mutation	0.131715	0
9371	CP	A	Purine	C	Pyrimidine	ACT	T	CCT	P	Missense transversion	0.048234	0
9373	CP	T	Pyrimidine	C	Pyrimidine	ACT	T	ACC	T	Silent mutation	0.106747	0
9374	CP	G	Purine	C	Pyrimidine	GAA	E	CAA	Q	Missense transversion	0.108193	0
9376	CP	A	Purine	C	Pyrimidine	GAA	E	GAC	D	Missense transversion	0.0396898	0
9378	CP	G	Purine	C	Pyrimidine	AGG	R	ACG	T	Missense transversion	0.121558	0
9379	CP	G	Purine	A	Purine	AGG	R	AGA	R	Silent mutation	0.109113	0
9383	CP	A	Purine	C	Pyrimidine	ACT	T	CCT	P	Missense transversion	0.0679643	0
9385	CP	T	Pyrimidine	A	Purine	ACT	T	ACA	T	Silent mutation	0.0771739	0
9386	CP	G	Purine	A	Purine	GCA	A	ACA	T	Missense transition	0.0748893	0
9389	CP	A	Purine	C	Pyrimidine	AGG	R	CGG	R	Silent mutation	0.0733825	0
9390	CP	G	Purine	A	Purine	AGG	R	AAG	K	Missense transition	0.0404545	0
9391	CP	G	Purine	A	Purine	AGG	R	AGA	R	Silent mutation	0.0448273	0
9392	CP	G	Purine	C	Pyrimidine	GAC	D	CAC	H	Missense transversion	0.0544562	0
9395	CP	G	Purine	A	Purine	GTC	V	ATC	I	Missense transition	0.0771067	0
9396	CP	T	Pyrimidine	C	Pyrimidine	GTC	V	GCC	A	Missense transition	0.16914	0
9398	CP	A	Purine	C	Pyrimidine	AAT	N	CAT	H	Missense transversion	0.0546836	0
9400	CP	T	Pyrimidine	C	Pyrimidine	AAT	N	AAC	N	Silent mutation	0.054073	0
9403	CP	G	Purine	C	Pyrimidine	CAG	Q	CAC	H	Missense transversion	0.1416	0
9406	CP	T	Pyrimidine	C	Pyrimidine	AAT	N	AAC	N	Silent mutation	0.127878	0
9408	CP	T	Pyrimidine	C	Pyrimidine	ATG	M	ACG	T	Missense transition	0.0819794	0
9426	CP	T	Pyrimidine	C	Pyrimidine	ATG	M	ACG	T	Missense transition	0.0367347	5.89727e-236
9430	CP	T	Pyrimidine	C	Pyrimidine	GGT	G	GGC	G	Silent mutation	0.116575	0
9432	CP	C	Pyrimidine	A	Purine	CCA	P	CAA	Q	Missense transversion	0.0438527	9.82827e-249
9434	CP	C	Pyrimidine	A	Purine	CCG	P	ACG	T	Missense transversion	0.0677607	0
9436	CP	G	Purine	A	Purine	CCG	P	CCA	P	Silent mutation	0.111754	0
9439	CP	G	Purine	C	Pyrimidine	CAG	Q	CAC	H	Missense transversion	0.216319	0
9440	CP	T	Pyrimidine	C	Pyrimidine	TAA	*	CAA	Q	Missense transition	0.307596	0
9441	CP	A	Purine	C	Pyrimidine	TAA	*	TCA	S	Missense transversion	0.136023	0
9442	CP	A	Purine	C	Pyrimidine	TAA	*	TAC	Y	Missense transversion	0.0797474	0
